# Supplementary material for: Perilymph pharmacokinetics of marker applied through a cochlear implant in guinea pigs
Source: PLoS One. 2017 Aug 17;12(8):e0183374. doi: 10.1371/journal.pone.0183374 (PMC5560723; doi:10.1371/journal.pone.0183374)
Supplement: S1 File — (ZIP) [file pone.0183374.s001.zip]

Archive with 21 entries (20 files):
- SFig2Vals.xlsx
- __MACOSX/
- __MACOSX/._SFig2Vals.xlsx
- SFig3MCalc100nl.xls
- SFig3MCalc10nl.xls
- __MACOSX/._SFig3MCalc10nl.xls
- SFig3Param100nlFLow95%Loss.csv
- SFig3Param10nlFLow95%Loss.csv
- __MACOSX/._SFig3Param10nlFLow95%Loss.csv
- SFig4Rawdata.xlsx
- __MACOSX/._SFig4Rawdata.xlsx
- SFig5 & 6.xlsx
- __MACOSX/._SFig5 & 6.xlsx
- SFig7.xlsx
- __MACOSX/._SFig7.xlsx
- SFig8.xlsx
- __MACOSX/._SFig8.xlsx
- SFig9C.xlsx
- __MACOSX/._SFig9C.xlsx
- SFig9thresh.xlsx
- __MACOSX/._SFig9thresh.xlsx
