# Supplementary material for: Perilymph pharmacokinetics of marker applied through a cochlear implant in guinea pigs
Source: PLoS One. 2017 Aug 17;12(8):e0183374. doi: 10.1371/journal.pone.0183374 (PMC5560723; doi:10.1371/journal.pone.0183374)
Supplement: S1 File — (ZIP) [file pone.0183374.s001.zip › SFig2Vals.xlsx]

## Sheet: Flow+SampleCalc
		Scala Tympani			Flow
		ST			30	0.03
	Length	17.1			nl/min	uL/min			mm/min	mm/hr													Implant
	Base vol	6.18867					5.96595	Time for this															Vol inserted
	% avail	100					Volume	0.1 mm seg																0.604427
	Actual Vol	6.18867			min/0.1 mm	sec/0.1 mm	uL	min												Area	Volume			uL	ST-Implant
	0	0.0054			0.018	1.08	0.00054	0.018	5.55556	333.333									0	0.0054	0.00054	2.11577	8.3	0.107535	0.0054	0.00054	1.50566
	0.1	0.05465			0.182167	10.93	0.005465	0.182167	0.548948	32.9369									0.1	0.05465	0.005465	2.11523	8.2	0.107535	0.05465	0.005465	1.50512
	0.2	0.14855			0.495167	29.71	0.014855	0.495167	0.201952	12.1171									0.2	0.14855	0.014855	2.10976	8.1	0.107535	0.14855	0.014855	1.49966
	0.3	0.2764			0.921333	55.28	0.02764	0.921333	0.108538	6.5123									0.3	0.2764	0.02764	2.09491	8	0.107535	0.2764	0.02764	1.4848
	0.4	0.47975			1.59917	95.95	0.047975	1.59917	0.0625326	3.75195									0.4	0.47975	0.047975	2.06727	7.9	0.107535	0.47975	0.047975	1.45716
	0.5	0.75625			2.52083	151.25	0.075625	2.52083	0.0396694	2.38017									0.5	0.75625	0.075625	2.0193	7.8	0.107535	0.75625	0.075625	1.40919
	0.6	1.0059			3.353	201.18	0.10059	3.353	0.029824	1.78944									0.6	1.0059	0.10059	1.94367	7.7	0.107535	1.0059	0.10059	1.33356
	0.7	1.18225			3.94083	236.45	0.118225	3.94083	0.0253753	1.52252									0.7	1.18225	0.118225	1.84308	7.6	0.107535	1.18225	0.118225	1.23297
	0.8	1.24215			4.1405	248.43	0.124215	4.1405	0.0241517	1.4491									0.8	1.24215	0.124215	1.72486	7.5	0.107535	1.24215	0.124215	1.11475
	0.9	1.2687			4.229	253.74	0.12687	4.229	0.0236463	1.41878									0.9	1.2687	0.12687	1.60064	7.4	0.107535	1.2687	0.12687	0.990533
	1	1.286			4.28667	257.2	0.1286	4.28667	0.0233281	1.39969									1	1.286	0.1286	1.47377	7.3	0.107535	1.286	0.1286	0.863663
	1.1	1.2842			4.28067	256.84	0.12842	4.28067	0.0233608	1.40165									1.1	1.2842	0.12842	1.34517	7.2	0.107535	1.2842	0.12842	0.735063
	1.2	1.26725			4.22417	253.45	0.126725	4.22417	0.0236733	1.4204									1.2	1.26725	0.126725	1.21675	7.1	0.107535	1.26725	0.126725	0.606643
	1.3	1.25905			4.19683	251.81	0.125905	4.19683	0.0238275	1.42965									1.3	1.25905	0.125905	1.09003	7	0.107535	1.25905	0.125905	0.479918
	1.4	1.25135			4.17117	250.27	0.125135	4.17117	0.0239741	1.43845									1.4	1.25135	0.125135	0.96412	6.9	0.107535	1.25135	0.125135	0.354013
	1.5	1.25655			4.1885	251.31	0.125655	4.1885	0.0238749	1.43249									1.5	1.25655	0.125655	0.838985	6.8	0.107535	1.14902	0.114902	0.228878
	1.6	1.2473			4.15767	249.46	0.12473	4.15767	0.024052	1.44312									1.6	1.2473	0.12473	0.71333	6.7	0.107535	1.13977	0.113977	0.113977
	1.7	1.2243			4.081	244.86	0.12243	4.081	0.0245038	1.47023									1.7	1.2243	0.12243	0.5886	6.6	0.107535	1.11677	0.111677	1.07688
	1.8	1.20765			4.0255	241.53	0.120765	4.0255	0.0248416	1.4905									1.8	1.20765	0.120765	0.46617	6.5	0.107535	1.10012	0.110012	0.9652
	1.9	1.1844			3.948	236.88	0.11844	3.948	0.0253293	1.51976									1.9	1.1844	0.11844	0.345405	6.4	0.107535	1.07687	0.107687	0.855189
	2	1.16295			3.8765	232.59	0.116295	3.8765	0.0257965	1.54779									2	1.16295	0.116295	0.226965	6.3	0.107535	1.05542	0.105542	0.747502
	2.1	1.1067			3.689	221.34	0.11067	3.689	0.0271076	1.62646									2.1	1.1067	0.11067	0.11067	6.2	0.107535	0.999165	0.0999165	0.641961
	2.2	1.0628			3.54267	212.56	0.10628	3.54267	0.0282273	1.69364								Sample 4	2.2	1.0628	0.10628	1.0412	6.1	0.107535	0.955265	0.0955265	0.542044
	2.3	1.043			3.47667	208.6	0.1043	3.47667	0.0287632	1.72579									2.3	1.043	0.1043	0.934915	6	0.107535	0.935465	0.0935465	0.446518
	2.4	1.02555			3.4185	205.11	0.102555	3.4185	0.0292526	1.75516									2.4	1.02555	0.102555	0.830615	5.9	0.107535	0.918015	0.0918015	0.352971
	2.5	0.999			3.33	199.8	0.0999	3.33	0.03003	1.8018									2.5	0.999	0.0999	0.72806	5.8	0.107535	0.891465	0.0891465	0.26117
	2.6	0.97925			3.26417	195.85	0.097925	3.26417	0.0306357	1.83814									2.6	0.97925	0.097925	0.62816	5.7	0.107535	0.871715	0.0871715	0.172023
	2.7	0.95605			3.18683	191.21	0.095605	3.18683	0.0313791	1.88275									2.7	0.95605	0.095605	0.530235	5.6	0.107535	0.848515	0.0848515	0.0848515
	2.8	0.92715			3.0905	185.43	0.092715	3.0905	0.0323572	1.94143									2.8	0.92715	0.092715	0.43463	5.5	0.107535	0.819615	0.0819615	0.993958
	2.9	0.90325			3.01083	180.65	0.090325	3.01083	0.0332134	1.9928									2.9	0.90325	0.090325	0.341915	5.4	0.107535	0.795715	0.0795715	0.911996
	3	0.86825			2.89417	173.65	0.086825	2.89417	0.0345523	2.07314									3	0.86825	0.086825	0.25159	5.3	0.107535	0.760715	0.0760715	0.832425
	3.1	0.83795			2.79317	167.59	0.083795	2.79317	0.0358017	2.1481									3.1	0.83795	0.083795	0.164765	5.2	0.107535	0.730415	0.0730415	0.756353
	3.2	0.8097			2.699	161.94	0.08097	2.699	0.0370508	2.22305									3.2	0.8097	0.08097	0.08097	5.1	0.107535	0.702165	0.0702165	0.683312
	3.3	0.782			2.60667	156.4	0.0782	2.60667	0.0383632	2.30179								Sample 3	3.3	0.782	0.0782	1.00013	5	0.107535	0.674465	0.0674465	0.613095
	3.4	0.76215			2.5405	152.43	0.076215	2.5405	0.0393623	2.36174									3.4	0.76215	0.076215	0.921935	4.9	0.0962237	0.665926	0.0665926	0.545649
	3.5	0.7434			2.478	148.68	0.07434	2.478	0.0403551	2.42131									3.5	0.7434	0.07434	0.84572	4.8	0.0962237	0.647176	0.0647176	0.479056
	3.6	0.7323			2.441	146.46	0.07323	2.441	0.0409668	2.45801									3.6	0.7323	0.07323	0.77138	4.7	0.0962237	0.636076	0.0636076	0.414338
	3.7	0.7127			2.37567	142.54	0.07127	2.37567	0.0420934	2.52561									3.7	0.7127	0.07127	0.69815	4.6	0.0962237	0.616476	0.0616476	0.350731
	3.8	0.69625			2.32083	139.25	0.069625	2.32083	0.043088	2.58528									3.8	0.69625	0.069625	0.62688	4.5	0.0962237	0.600026	0.0600026	0.289083
	3.9	0.682			2.27333	136.4	0.0682	2.27333	0.0439883	2.6393									3.9	0.682	0.0682	0.557255	4.4	0.0962237	0.585776	0.0585776	0.229081
	4	0.6781			2.26033	135.62	0.06781	2.26033	0.0442413	2.65448									4	0.6781	0.06781	0.489055	4.3	0.0962237	0.581876	0.0581876	0.170503
	4.1	0.66795			2.2265	133.59	0.066795	2.2265	0.0449135	2.69481									4.1	0.66795	0.066795	0.421245	4.2	0.0962237	0.571726	0.0571726	0.112315
	4.2	0.64765			2.15883	129.53	0.064765	2.15883	0.0463213	2.77928									4.2	0.64765	0.064765	0.35445	4.1	0.0962237	0.551426	0.0551426	0.0551426
	4.3	0.61675			2.05583	123.35	0.061675	2.05583	0.0486421	2.91852									4.3	0.61675	0.061675	0.289685	4	0.0962237	0.520526	0.0520526	1.00509
	4.4	0.6008			2.00267	120.16	0.06008	2.00267	0.0499334	2.99601									4.4	0.6008	0.06008	0.22801	3.9	0.0962237	0.504576	0.0504576	0.953039
	4.5	0.58255			1.94183	116.51	0.058255	1.94183	0.0514977	3.08986									4.5	0.58255	0.058255	0.16793	3.8	0.0962237	0.486326	0.0486326	0.902581
	4.6	0.5603			1.86767	112.06	0.05603	1.86767	0.0535427	3.21256									4.6	0.5603	0.05603	0.109675	3.7	0.0962237	0.464076	0.0464076	0.853948
	4.7	0.53645			1.78817	107.29	0.053645	1.78817	0.0559232	3.35539									4.7	0.53645	0.053645	0.053645	3.6	0.0962237	0.440226	0.0440226	0.807541
	4.8	0.503			1.67667	100.6	0.0503	1.67667	0.0596421	3.57853								Sample 2	4.8	0.503	0.0503	1.02891	3.5	0.0962237	0.406776	0.0406776	0.763518
	4.9	0.47575			1.58583	95.15	0.047575	1.58583	0.0630583	3.7835									4.9	0.47575	0.047575	0.978615	3.4	0.085541	0.390209	0.0390209	0.72284
	5	0.4472			1.49067	89.44	0.04472	1.49067	0.0670841	4.02504									5	0.4472	0.04472	0.93104	3.3	0.085541	0.361659	0.0361659	0.68382
	5.1	0.42055			1.40183	84.11	0.042055	1.40183	0.0713352	4.28011									5.1	0.42055	0.042055	0.88632	3.2	0.085541	0.335009	0.0335009	0.647654
	5.2	0.391			1.30333	78.2	0.0391	1.30333	0.0767263	4.60358									5.2	0.391	0.0391	0.844265	3.1	0.085541	0.305459	0.0305459	0.614153
	5.3	0.3618			1.206	72.36	0.03618	1.206	0.0829187	4.97512									5.3	0.3618	0.03618	0.805165	3	0.085541	0.276259	0.0276259	0.583607
	5.4	0.3343			1.11433	66.86	0.03343	1.11433	0.0897398	5.38439									5.4	0.3343	0.03343	0.768985	2.9	0.085541	0.248759	0.0248759	0.555981
	5.5	0.31415			1.04717	62.83	0.031415	1.04717	0.0954958	5.72975									5.5	0.31415	0.031415	0.735555	2.8	0.085541	0.228609	0.0228609	0.531105
	5.6	0.3052			1.01733	61.04	0.03052	1.01733	0.0982962	5.89777									5.6	0.3052	0.03052	0.70414	2.7	0.085541	0.219659	0.0219659	0.508244
	5.7	0.2948			0.982667	58.96	0.02948	0.982667	0.101764	6.10583									5.7	0.2948	0.02948	0.67362	2.6	0.085541	0.209259	0.0209259	0.486278
	5.8	0.2845			0.948333	56.9	0.02845	0.948333	0.105448	6.32689									5.8	0.2845	0.02845	0.64414	2.5	0.085541	0.198959	0.0198959	0.465352
	5.9	0.2755			0.918333	55.1	0.02755	0.918333	0.108893	6.53358									5.9	0.2755	0.02755	0.61569	2.4	0.085541	0.189959	0.0189959	0.445456
	6	0.27475			0.915833	54.95	0.027475	0.915833	0.10919	6.55141									6	0.27475	0.027475	0.58814	2.3	0.085541	0.189209	0.0189209	0.426461
	6.1	0.2692			0.897333	53.84	0.02692	0.897333	0.111441	6.68648									6.1	0.2692	0.02692	0.560665	2.2	0.085541	0.183659	0.0183659	0.40754
	6.2	0.2742			0.914	54.84	0.02742	0.914	0.109409	6.56455									6.2	0.2742	0.02742	0.533745	2.1	0.085541	0.188659	0.0188659	0.389174
	6.3	0.2757			0.919	55.14	0.02757	0.919	0.108814	6.52884									6.3	0.2757	0.02757	0.506325	2	0.085541	0.190159	0.0190159	0.370308
	6.4	0.2723			0.907667	54.46	0.02723	0.907667	0.110173	6.61036									6.4	0.2723	0.02723	0.478755	1.9	0.0754865	0.196813	0.0196813	0.351292
	6.5	0.2741			0.913667	54.82	0.02741	0.913667	0.109449	6.56695									6.5	0.2741	0.02741	0.451525	1.8	0.0754865	0.198613	0.0198613	0.331611
	6.6	0.26775			0.8925	53.55	0.026775	0.8925	0.112045	6.72269									6.6	0.26775	0.026775	0.424115	1.7	0.0754865	0.192263	0.0192263	0.311749
	6.7	0.26015			0.867167	52.03	0.026015	0.867167	0.115318	6.91909									6.7	0.26015	0.026015	0.39734	1.6	0.0754865	0.184663	0.0184663	0.292523
	6.8	0.25185			0.8395	50.37	0.025185	0.8395	0.119119	7.14711									6.8	0.25185	0.025185	0.371325	1.5	0.0754865	0.176363	0.0176363	0.274057
	6.9	0.2409			0.803	48.18	0.02409	0.803	0.124533	7.47198									6.9	0.2409	0.02409	0.34614	1.4	0.0754865	0.165413	0.0165413	0.25642
	7	0.22785			0.7595	45.57	0.022785	0.7595	0.131666	7.89993									7	0.22785	0.022785	0.32205	1.3	0.0754865	0.152363	0.0152363	0.239879
	7.1	0.2076			0.692	41.52	0.02076	0.692	0.144509	8.67052									7.1	0.2076	0.02076	0.299265	1.2	0.070695	0.136905	0.0136905	0.224643
	7.2	0.18945			0.6315	37.89	0.018945	0.6315	0.158353	9.50119									7.2	0.18945	0.018945	0.278505	1.1	0.070695	0.118755	0.0118755	0.210952
	7.3	0.1855			0.618333	37.1	0.01855	0.618333	0.161725	9.7035									7.3	0.1855	0.01855	0.25956	1	0.070695	0.114805	0.0114805	0.199077
	7.4	0.1771			0.590333	35.42	0.01771	0.590333	0.169396	10.1637									7.4	0.1771	0.01771	0.24101	0.9	0.070695	0.106405	0.0106405	0.187596
	7.5	0.17715			0.5905	35.43	0.017715	0.5905	0.169348	10.1609									7.5	0.17715	0.017715	0.2233	0.8	0.070695	0.106455	0.0106455	0.176956
	7.6	0.17115			0.5705	34.23	0.017115	0.5705	0.175285	10.5171									7.6	0.17115	0.017115	0.205585	0.7	0.070695	0.100455	0.0100455	0.16631
	7.7	0.1754			0.584667	35.08	0.01754	0.584667	0.171038	10.2623									7.7	0.1754	0.01754	0.18847	0.6	0.070695	0.104705	0.0104705	0.156265
	7.8	0.1807			0.602333	36.14	0.01807	0.602333	0.166021	9.96126									7.8	0.1807	0.01807	0.17093	0.5	0.070695	0.110005	0.0110005	0.145794
	7.9	0.19015			0.633833	38.03	0.019015	0.633833	0.15777	9.46621									7.9	0.19015	0.019015	0.15286	0.4	0.070695	0.119455	0.0119455	0.134794
	8	0.19475			0.649167	38.95	0.019475	0.649167	0.154044	9.24262									8	0.19475	0.019475	0.133845	0.3	0.070695	0.124055	0.0124055	0.122848
	8.1	0.19245			0.6415	38.49	0.019245	0.6415	0.155885	9.35308									8.1	0.19245	0.019245	0.11437	0.2	0.03142	0.16103	0.016103	0.110442
	8.2	0.1907			0.635667	38.14	0.01907	0.635667	0.157315	9.43891									8.2	0.1907	0.01907	0.095125	0.1	0.007855	0.182845	0.0182845	0.0943395
	8.3	0.19115			0.637167	38.23	0.019115	0.637167	0.156945	9.41669									8.3	0.19115	0.019115	0.076055	0	0	0.19115	0.019115	0.076055
	8.4	0.19365			0.6455	38.73	0.019365	0.6455	0.154919	9.29512									8.4	0.19365	0.019365	0.05694			0.19365	0.019365	0.05694
	8.5	0.1927			0.642333	38.54	0.01927	0.642333	0.155682	9.34094									8.5	0.1927	0.01927	0.037575			0.1927	0.01927	0.037575
	8.6	0.18305			0.610167	36.61	0.018305	0.610167	0.16389	9.83338									8.6	0.18305	0.018305	0.018305			0.18305	0.018305	0.018305
	8.7	0.17915			0.597167	35.83	0.017915	0.597167	0.167457	10.0474								Sample 1	8.7	0.17915	0.017915	1.00265			0.17915	0.017915
	8.8	0.17105			0.570167	34.21	0.017105	0.570167	0.175387	10.5232									8.8	0.17105	0.017105	0.984735			0.17105	0.017105
	8.9	0.16555			0.551833	33.11	0.016555	0.551833	0.181214	10.8728									8.9	0.16555	0.016555	0.96763			0.16555	0.016555
	9	0.16135			0.537833	32.27	0.016135	0.537833	0.185931	11.1559									9	0.16135	0.016135	0.951075			0.16135	0.016135
	9.1	0.16065			0.5355	32.13	0.016065	0.5355	0.186741	11.2045									9.1	0.16065	0.016065	0.93494			0.16065	0.016065
	9.2	0.15835			0.527833	31.67	0.015835	0.527833	0.189454	11.3672									9.2	0.15835	0.015835	0.918875			0.15835	0.015835
	9.3	0.1565			0.521667	31.3	0.01565	0.521667	0.191693	11.5016									9.3	0.1565	0.01565	0.90304			0.1565	0.01565
	9.4	0.15005			0.500167	30.01	0.015005	0.500167	0.199933	11.996									9.4	0.15005	0.015005	0.88739			0.15005	0.015005
	9.5	0.14705			0.490167	29.41	0.014705	0.490167	0.204012	12.2407									9.5	0.14705	0.014705	0.872385			0.14705	0.014705
	9.6	0.1422			0.474	28.44	0.01422	0.474	0.21097	12.6582									9.6	0.1422	0.01422	0.85768			0.1422	0.01422
	9.7	0.14055			0.4685	28.11	0.014055	0.4685	0.213447	12.8068									9.7	0.14055	0.014055	0.84346			0.14055	0.014055
	9.8	0.13765			0.458833	27.53	0.013765	0.458833	0.217944	13.0766									9.8	0.13765	0.013765	0.829405			0.13765	0.013765
	9.9	0.13515			0.4505	27.03	0.013515	0.4505	0.221976	13.3185									9.9	0.13515	0.013515	0.81564			0.13515	0.013515
	10	0.1353			0.451	27.06	0.01353	0.451	0.221729	13.3038									10	0.1353	0.01353	0.802125			0.1353	0.01353
	10.1	0.1365			0.455	27.3	0.01365	0.455	0.21978	13.1868									10.1	0.1365	0.01365	0.788595			0.1365	0.01365
	10.2	0.13365			0.4455	26.73	0.013365	0.4455	0.224467	13.468									10.2	0.13365	0.013365	0.774945			0.13365	0.013365
	10.3	0.12865			0.428833	25.73	0.012865	0.428833	0.233191	13.9914									10.3	0.12865	0.012865	0.76158			0.12865	0.012865
	10.4	0.12745			0.424833	25.49	0.012745	0.424833	0.235386	14.1232									10.4	0.12745	0.012745	0.748715			0.12745	0.012745
	10.5	0.1273			0.424333	25.46	0.01273	0.424333	0.235664	14.1398									10.5	0.1273	0.01273	0.73597			0.1273	0.01273
	10.6	0.1217			0.405667	24.34	0.01217	0.405667	0.246508	14.7905									10.6	0.1217	0.01217	0.72324			0.1217	0.01217
	10.7	0.11845			0.394833	23.69	0.011845	0.394833	0.253271	15.1963									10.7	0.11845	0.011845	0.71107			0.11845	0.011845
	10.8	0.12015			0.4005	24.03	0.012015	0.4005	0.249688	14.9813									10.8	0.12015	0.012015	0.699225			0.12015	0.012015
	10.9	0.12505			0.416833	25.01	0.012505	0.416833	0.239904	14.3942									10.9	0.12505	0.012505	0.68721			0.12505	0.012505
	11	0.12575			0.419167	25.15	0.012575	0.419167	0.238569	14.3141									11	0.12575	0.012575	0.674705			0.12575	0.012575
	11.1	0.1256			0.418667	25.12	0.01256	0.418667	0.238854	14.3312									11.1	0.1256	0.01256	0.66213			0.1256	0.01256
	11.2	0.11855			0.395167	23.71	0.011855	0.395167	0.253058	15.1835									11.2	0.11855	0.011855	0.64957			0.11855	0.011855
	11.3	0.10955			0.365167	21.91	0.010955	0.365167	0.273848	16.4309									11.3	0.10955	0.010955	0.637715			0.10955	0.010955
	11.4	0.10455			0.3485	20.91	0.010455	0.3485	0.286944	17.2166									11.4	0.10455	0.010455	0.62676			0.10455	0.010455
	11.5	0.10245			0.3415	20.49	0.010245	0.3415	0.292826	17.5695									11.5	0.10245	0.010245	0.616305			0.10245	0.010245
	11.6	0.10285			0.342833	20.57	0.010285	0.342833	0.291687	17.5012									11.6	0.10285	0.010285	0.60606			0.10285	0.010285
	11.7	0.10215			0.3405	20.43	0.010215	0.3405	0.293686	17.6211									11.7	0.10215	0.010215	0.595775			0.10215	0.010215
	11.8	0.09455			0.315167	18.91	0.009455	0.315167	0.317292	19.0375									11.8	0.09455	0.009455	0.58556			0.09455	0.009455
	11.9	0.09455			0.315167	18.91	0.009455	0.315167	0.317292	19.0375									11.9	0.09455	0.009455	0.576105			0.09455	0.009455
	12	0.0909			0.303	18.18	0.00909	0.303	0.330033	19.802									12	0.0909	0.00909	0.56665			0.0909	0.00909
	12.1	0.0881			0.293667	17.62	0.00881	0.293667	0.340522	20.4313									12.1	0.0881	0.00881	0.55756			0.0881	0.00881
	12.2	0.08755			0.291833	17.51	0.008755	0.291833	0.342661	20.5597									12.2	0.08755	0.008755	0.54875			0.08755	0.008755
	12.3	0.0849			0.283	16.98	0.00849	0.283	0.353357	21.2014									12.3	0.0849	0.00849	0.539995			0.0849	0.00849
	12.4	0.083			0.276667	16.6	0.0083	0.276667	0.361446	21.6867									12.4	0.083	0.0083	0.531505			0.083	0.0083
	12.5	0.0883			0.294333	17.66	0.00883	0.294333	0.339751	20.3851									12.5	0.0883	0.00883	0.523205			0.0883	0.00883
	12.6	0.09725			0.324167	19.45	0.009725	0.324167	0.308483	18.509									12.6	0.09725	0.009725	0.514375			0.09725	0.009725
	12.7	0.07865			0.262167	15.73	0.007865	0.262167	0.381437	22.8862									12.7	0.07865	0.007865	0.50465			0.07865	0.007865
	12.8	0.07705			0.256833	15.41	0.007705	0.256833	0.389358	23.3615									12.8	0.07705	0.007705	0.496785			0.07705	0.007705
	12.9	0.0776			0.258667	15.52	0.00776	0.258667	0.386598	23.1959									12.9	0.0776	0.00776	0.48908			0.0776	0.00776
	13	0.0786			0.262	15.72	0.00786	0.262	0.381679	22.9008									13	0.0786	0.00786	0.48132			0.0786	0.00786
	13.1	0.08315			0.277167	16.63	0.008315	0.277167	0.360794	21.6476									13.1	0.08315	0.008315	0.47346			0.08315	0.008315
	13.2	0.0766			0.255333	15.32	0.00766	0.255333	0.391645	23.4987									13.2	0.0766	0.00766	0.465145			0.0766	0.00766
	13.3	0.07435			0.247833	14.87	0.007435	0.247833	0.403497	24.2098									13.3	0.07435	0.007435	0.457485			0.07435	0.007435
	13.4	0.0725			0.241667	14.5	0.00725	0.241667	0.413793	24.8276									13.4	0.0725	0.00725	0.45005			0.0725	0.00725
	13.5	0.0696			0.232	13.92	0.00696	0.232	0.431034	25.8621									13.5	0.0696	0.00696	0.4428			0.0696	0.00696
	13.6	0.06645			0.2215	13.29	0.006645	0.2215	0.451467	27.088									13.6	0.06645	0.006645	0.43584			0.06645	0.006645
	13.7	0.0692			0.230667	13.84	0.00692	0.230667	0.433526	26.0116									13.7	0.0692	0.00692	0.429195			0.0692	0.00692
	13.8	0.07165			0.238833	14.33	0.007165	0.238833	0.418702	25.1221									13.8	0.07165	0.007165	0.422275			0.07165	0.007165
	13.9	0.0675			0.225	13.5	0.00675	0.225	0.444444	26.6667									13.9	0.0675	0.00675	0.41511			0.0675	0.00675
	14	0.06605			0.220167	13.21	0.006605	0.220167	0.454201	27.2521									14	0.06605	0.006605	0.40836			0.06605	0.006605
	14.1	0.06515			0.217167	13.03	0.006515	0.217167	0.460476	27.6285									14.1	0.06515	0.006515	0.401755			0.06515	0.006515
	14.2	0.0669			0.223	13.38	0.00669	0.223	0.44843	26.9058									14.2	0.0669	0.00669	0.39524			0.0669	0.00669
	14.3	0.06835			0.227833	13.67	0.006835	0.227833	0.438917	26.335									14.3	0.06835	0.006835	0.38855			0.06835	0.006835
	14.4	0.0695			0.231667	13.9	0.00695	0.231667	0.431655	25.8993									14.4	0.0695	0.00695	0.381715			0.0695	0.00695
	14.5	0.0697			0.232333	13.94	0.00697	0.232333	0.430416	25.825									14.5	0.0697	0.00697	0.374765			0.0697	0.00697
	14.6	0.06915			0.2305	13.83	0.006915	0.2305	0.433839	26.0304									14.6	0.06915	0.006915	0.367795			0.06915	0.006915
	14.7	0.0653			0.217667	13.06	0.00653	0.217667	0.459418	27.5651									14.7	0.0653	0.00653	0.36088			0.0653	0.00653
	14.8	0.063			0.21	12.6	0.0063	0.21	0.47619	28.5714									14.8	0.063	0.0063	0.35435			0.063	0.0063
	14.9	0.05955			0.1985	11.91	0.005955	0.1985	0.503778	30.2267									14.9	0.05955	0.005955	0.34805			0.05955	0.005955
	15	0.0608			0.202667	12.16	0.00608	0.202667	0.493421	29.6053									15	0.0608	0.00608	0.342095			0.0608	0.00608
	15.1	0.06105			0.2035	12.21	0.006105	0.2035	0.4914	29.484									15.1	0.06105	0.006105	0.336015			0.06105	0.006105
	15.2	0.06			0.2	12	0.006	0.2	0.5	30									15.2	0.06	0.006	0.32991			0.06	0.006
	15.3	0.05835			0.1945	11.67	0.005835	0.1945	0.514139	30.8483									15.3	0.05835	0.005835	0.32391			0.05835	0.005835
	15.4	0.0559			0.186333	11.18	0.00559	0.186333	0.536673	32.2004									15.4	0.0559	0.00559	0.318075			0.0559	0.00559
	15.5	0.05675			0.189167	11.35	0.005675	0.189167	0.528634	31.7181									15.5	0.05675	0.005675	0.312485			0.05675	0.005675
	15.6	0.05975			0.199167	11.95	0.005975	0.199167	0.502092	30.1255									15.6	0.05975	0.005975	0.30681			0.05975	0.005975
	15.7	0.0567			0.189	11.34	0.00567	0.189	0.529101	31.746									15.7	0.0567	0.00567	0.300835			0.0567	0.00567
	15.8	0.05705			0.190167	11.41	0.005705	0.190167	0.525855	31.5513									15.8	0.05705	0.005705	0.295165			0.05705	0.005705
	15.9	0.05575			0.185833	11.15	0.005575	0.185833	0.538117	32.287									15.9	0.05575	0.005575	0.28946			0.05575	0.005575
	16	0.05615			0.187167	11.23	0.005615	0.187167	0.534283	32.057									16	0.05615	0.005615	0.283885			0.05615	0.005615
	16.1	0.057			0.19	11.4	0.0057	0.19	0.526316	31.5789									16.1	0.057	0.0057	0.27827			0.057	0.0057
	16.2	0.0512			0.170667	10.24	0.00512	0.170667	0.585938	35.1562									16.2	0.0512	0.00512	0.27257			0.0512	0.00512
	16.3	0.04855			0.161833	9.71	0.004855	0.161833	0.61792	37.0752									16.3	0.04855	0.004855	0.26745			0.04855	0.004855
	16.4	0.0513			0.171	10.26	0.00513	0.171	0.584795	35.0877									16.4	0.0513	0.00513	0.262595			0.0513	0.00513
	16.5	0.04975			0.165833	9.95	0.004975	0.165833	0.603015	36.1809									16.5	0.04975	0.004975	0.257465			0.04975	0.004975
	16.6	0.052			0.173333	10.4	0.0052	0.173333	0.576923	34.6154									16.6	0.052	0.0052	0.25249			0.052	0.0052
	16.7	0.06205			0.206833	12.41	0.006205	0.206833	0.483481	29.0089									16.7	0.06205	0.006205	0.24729			0.06205	0.006205
	16.8	0.0595			0.198333	11.9	0.00595	0.198333	0.504202	30.2521									16.8	0.0595	0.00595	0.241085			0.0595	0.00595
	16.9	0.05035			0.167833	10.07	0.005035	0.167833	0.595829	35.7498									16.9	0.05035	0.005035	0.235135			0.05035	0.005035
	17	0.04055			0.135167	8.11	0.004055	0.135167	0.739827	44.3896									17	0.04055	0.004055	0.2301			0.04055	0.004055
	17.1	0.0333			0.111	6.66	0.00333	0.111	0.900901	54.0541									17.1	0.0333	0.00333	0.226045			0.0333	0.00333
SV	17.2	0.1452																	17.2	0.1452	0.01452	0.222715			0.1452	0.01452
	17.3	0.17155																	17.3	0.17155	0.017155	0.208195			0.17155	0.017155
	17.4	0.20055																	17.4	0.20055	0.020055	0.19104			0.20055	0.020055
	17.5	0.2126																	17.5	0.2126	0.02126	0.170985			0.2126	0.02126
	17.6	0.1972																	17.6	0.1972	0.01972	0.149725			0.1972	0.01972
	17.7	0.1904																	17.7	0.1904	0.01904	0.130005			0.1904	0.01904
	17.8	0.1713																	17.8	0.1713	0.01713	0.110965			0.1713	0.01713
	17.9	0.1639																	17.9	0.1639	0.01639	0.093835			0.1639	0.01639
	18	0.1497																	18	0.1497	0.01497	0.077445			0.1497	0.01497
	18.1	0.1665																	18.1	0.1665	0.01665	0.062475			0.1665	0.01665
	18.2	0.1502																	18.2	0.1502	0.01502	0.045825			0.1502	0.01502
	18.3	0.12315																	18.3	0.12315	0.012315	0.030805			0.12315	0.012315
	18.4	0.09885																	18.4	0.09885	0.009885	0.01849			0.09885	0.009885
	18.5	0.06805																	18.5	0.06805	0.006805	0.008605			0.06805	0.006805
	18.6	0.018																	18.6	0.018	0.0018	0.0018			0.018	0.0018
