# Supplementary material for: Perilymph pharmacokinetics of marker applied through a cochlear implant in guinea pigs
Source: PLoS One. 2017 Aug 17;12(8):e0183374. doi: 10.1371/journal.pone.0183374 (PMC5560723; doi:10.1371/journal.pone.0183374)
Supplement: S1 File — (ZIP) [file pone.0183374.s001.zip › SFig3MCalc100nl.xls]

## Sheet: Samples
	Calculation with Dextran JARO Parameters, except endo vol=100%
	1000 uM
	100 nL/min
	Samples 1 uL, 80 sec/sample
	Time min	60	120	240	480	720
	Time hr	1	2	4	8	12
	Samples
	1	32.0005	243.864	664.859	943.326	1019.56
	2	310.166	573.603	799.72	951.31	994.945
	3	582.683	732.493	871.009	967.322	995.115
	4	636.675	759.734	872.995	953.714	977.298
	5	553.665	677.268	779.931	855.274	877.745
	6	410.113	511.645	597.046	660.157	679.032
	7	305.063	383.045	452.901	504.562	519.916
	8	258.691	322.987	382.668	427.168	440.364
	9	236.865	292.71	345.273	384.981	396.773
	10	222.368	271.784	318.764	354.767	365.483
	Inj Conc
		0	1000
		12	1000

## Sheet: SamplesFlow95%Loss
	Calculation with Dextran JARO Parameters, except endo vol=100%
		Flow 95% loss
	1000 uM
	100 nL/min
	Samples 1 uL, 80 sec/sample
	95% Flow loss
	EasySTComm	6
	EasySTElim	Off
	EasyCSFflow	0.03
	EasyCSFosc	3
	EasySVComm	120
	EasySVElim	Off
	EasySVVol	100
	EasySMComm	60
	EasySMElim	off
	RW/Apex
	Tissue	Off
	Surface	Off
	Kd	Off
	Time min	60	120	240	480	720
	Time hr	1	2	4	8	12
	Samples
	1	31.3349	234.692	632.511	892.714	963.457
	2	309.03	568.708	787.062	932.102	973.691
	3	581.146	728.848	862.394	954.58	981.112
	4	635.081	756.5	865.963	943.703	966.596
	5	552.418	674.968	775.293	849.813	873.43
	6	409.507	510.925	596.082	662.066	685.589
	7	304.948	383.583	454.86	512.339	535.131
	8	258.808	324.192	386.238	438.114	460.163
	9	237.104	294.308	349.829	397.825	419.259
	10	222.694	273.672	324.054	369.013	389.941
	3:1 ratio	18.5463	3.10555	1.36344	1.0693	1.01832
	Inj Conc
		0	1000
		12	1000

## Sheet: STgrad
	Min	60	120	240	480	720
	Hr	1	2	4	8	12
		Scala Tympani	Scala Tympani	Scala Tympani	Scala Tympani	Scala Tympani
	0	176.388	217.305	233.22	248.283	253.97
	0.1	176.388	217.305	233.22	248.283	253.97
	0.2	176.388	217.305	233.22	248.283	253.97
	0.3	176.388	217.305	233.22	248.283	253.97
	0.4	176.388	217.305	233.22	248.283	253.97
	0.5	176.388	217.305	233.22	248.283	253.97
	0.6	325.797	398.102	426.082	451.911	461.209
	0.7	417.359	507.359	542.265	574.242	585.563
	0.8	481.865	582.688	622.146	658.156	670.771
	0.9	534.261	641.395	683.848	722.324	735.662
	1	577.761	688.166	732.545	772.565	786.321
	1.1	614.804	726.088	771.533	812.362	826.293
	1.2	646.985	757.395	803.231	844.333	858.266
	1.3	675.648	783.76	829.438	870.378	884.175
	1.4	701.635	806.245	851.283	891.617	905.135
	1.5	725.438	825.62	869.61	908.963	922.084
	1.6	748.283	843.264	885.829	923.898	936.527
	1.7	769.29	858.658	899.522	936.031	948.085
	1.8	788.745	872.279	911.22	946.002	957.434
	1.9	807.21	884.652	921.466	954.31	965.06
	2	824.145	895.628	930.223	961.141	971.216
	2.1	840.185	905.738	937.989	966.877	976.25
	2.2	856.202	915.623	945.327	971.946	980.548
	2.3	871.523	924.948	952.023	976.311	984.126
	2.4	886.498	933.95	958.309	980.133	987.13
	2.5	900.664	942.438	964.064	983.431	989.617
	2.6	914.312	950.622	969.471	986.352	991.722
	2.7	927.428	958.5	974.564	988.959	993.517
	2.8	939.2	965.379	979.028	991.159	994.991
	2.9	919.642	954.687	972.881	988.907	993.95
	3	900.796	944.686	967.178	986.854	993.028
	3.1	883.28	935.728	962.178	985.078	992.249
	3.2	863.475	925.402	956.451	983.029	991.344
	3.3	843.642	915.339	950.925	981.078	990.5
	3.4	824.146	905.758	945.717	979.27	989.737
	3.5	804.878	896.627	940.808	977.6	989.055
	3.6	783.299	886.064	935.128	975.653	988.249
	3.7	762.68	876.303	929.998	973.907	987.537
	3.8	742.218	866.978	925.165	972.303	986.909
	3.9	720.816	856.824	919.933	970.522	986.186
	4	699.586	847.021	914.943	968.858	985.532
	4.1	680.299	838.459	910.706	967.459	984.993
	4.2	659.888	828.891	905.912	965.852	984.356
	4.3	639.737	819.617	901.308	964.342	983.778
	4.4	621.045	811.316	897.3	963.045	983.295
	4.5	601.204	801.919	892.679	961.521	982.706
	4.6	583.339	793.629	888.697	960.214	982.207
	4.7	566.219	785.88	885.033	959.049	981.786
	4.8	547.915	776.922	880.687	957.637	981.252
	4.9	531.751	769.007	876.904	956.405	980.787
	5	516.388	761.611	873.413	955.304	980.393
	5.1	501.796	754.825	870.266	954.365	980.089
	5.2	486.057	746.807	866.418	953.19	979.687
	5.3	472.173	739.904	863.194	952.228	979.375
	5.4	456.529	731.283	859.021	950.946	978.931
	5.5	442.183	723.378	855.264	949.798	978.541
	5.6	427.549	715.491	851.562	948.735	978.221
	5.7	412.816	706.694	847.377	947.441	977.775
	5.8	397.376	697.44	843.002	946.141	977.36
	5.9	383.45	689.19	839.214	945.03	977.02
	6	368.727	680.673	835.386	943.976	976.747
	6.1	356.783	674.186	832.623	943.26	976.598
	6.2	343.288	666.174	829.103	942.323	976.387
	6.3	329.647	658.54	825.871	941.575	976.305
	6.4	317.316	651.227	822.762	940.843	976.223
	6.5	305.665	643.778	819.606	940.066	976.126
	6.6	294.658	637.008	816.879	939.529	976.197
	6.7	282.49	628.68	813.42	938.897	976.356
	6.8	271.862	621.756	810.865	938.742	976.866
	6.9	260.342	613.269	807.704	938.81	977.84
	7	249.786	605.764	805.664	940.077	980.038
	7.1	241.26	600.728	806.111	943.83	984.728
	7.2	233.546	594.695	803.909	943.764	985.27
	7.3	226.066	589.306	802.151	943.875	985.901
	7.4	218.633	582.844	799.684	943.655	986.328
	7.5	212.257	577.137	797.568	943.56	986.821
	7.6	203.924	569.574	794.592	943.296	987.301
	7.7	193.435	560.12	790.877	943.009	987.922
	7.8	185.759	553.879	788.924	943.343	988.865
	7.9	176.561	545.504	786.051	943.536	989.887
	8	165.256	535.537	782.81	944.015	991.339
	8.1	156.186	527.106	780.202	944.49	992.651
	8.2	148.828	520.46	778.422	945.141	993.969
	8.3	141.906	514.301	776.9	945.878	995.314
	8.4	134.824	507.199	774.828	946.381	996.516
	8.5	127.835	500.006	772.7	946.862	997.694
	8.6	122.087	494.32	771.278	947.503	998.887
	8.7	116.39	487.947	769.407	947.927	999.933
	8.8	110.975	481.736	767.585	948.347	1000.95
	8.9	105.669	475.676	765.88	948.843	1002.03
	9	100.062	468.356	763.455	949.067	1002.95
	9.1	95.1398	462	761.549	949.461	1003.95
	9.2	90.3269	455.77	759.739	949.919	1004.99
	9.3	85.1797	448.149	757.138	950.088	1005.88
	9.4	80.4319	440.965	754.757	950.325	1006.78
	9.5	76.1818	434.635	752.835	950.726	1007.78
	9.6	72.4735	428.725	751.046	951.054	1008.66
	9.7	68.8435	423.018	749.437	951.478	1009.61
	9.8	65.3431	416.789	747.424	951.713	1010.42
	9.9	61.7705	410.357	745.377	951.99	1011.29
	10	57.7844	402.099	742.334	951.935	1011.99
	10.1	53.862	393.681	739.241	951.901	1012.72
	10.2	50.907	387.54	737.261	952.176	1013.57
	10.3	47.8103	380.059	734.457	952.128	1014.22
	10.4	44.9029	372.758	731.733	952.126	1014.9
	10.5	42.1461	365.716	729.2	952.2	1015.63
	10.6	39.7156	359.595	727.168	952.429	1016.42
	10.7	37.8466	354.446	725.437	952.637	1017.13
	10.8	36.2285	349.923	724.016	952.927	1017.87
	10.9	34.4164	344.699	722.307	953.187	1018.63
	11	32.3878	338.745	720.234	953.386	1019.39
	11.1	30.6899	333.131	718.168	953.481	1020.03
	11.2	29.1145	327.665	716.115	953.534	1020.61
	11.3	27.5611	322.009	713.928	953.531	1021.14
	11.4	25.8522	315.696	711.469	953.506	1021.71
	11.5	24.1995	308.671	708.501	953.263	1022.13
	11.6	22.6372	301.89	705.695	953.097	1022.6
	11.7	21.2191	295.879	703.364	953.102	1023.17
	11.8	20.1899	290.901	701.302	953.035	1023.6
	11.9	19.1669	285.879	699.22	952.99	1024.05
	12	17.9939	280.237	696.927	952.942	1024.54
	12.1	16.9069	274.287	694.341	952.733	1024.9
	12.2	16.0255	269.737	692.544	952.802	1025.42
	12.3	15.1264	264.214	690.036	952.57	1025.73
	12.4	14.3218	259.24	687.849	952.462	1026.12
	12.5	13.716	255.684	686.49	952.637	1026.67
	12.6	12.9466	251.16	684.629	952.721	1027.21
	12.7	12.3518	247.051	682.774	952.623	1027.53
	12.8	11.561	241.32	680.047	952.337	1027.82
	12.9	10.8867	236.303	677.745	952.199	1028.19
	13	10.3222	231.954	675.787	952.162	1028.61
	13.1	9.64652	226.46	673.176	951.965	1028.97
	13.2	9.22322	222.96	671.609	951.996	1029.38
	13.3	8.8143	219.467	670.015	952.012	1029.78
	13.4	8.31504	215.152	667.982	951.929	1030.15
	13.5	7.8462	210.403	665.55	951.658	1030.38
	13.6	7.41148	205.721	663.098	951.37	1030.59
	13.7	6.94922	200.516	660.325	951.025	1030.8
	13.8	6.61353	196.549	658.273	950.876	1031.1
	13.9	6.28526	192.625	656.208	950.703	1031.36
	14	6.00259	189.516	654.705	950.735	1031.75
	14.1	5.71547	185.617	652.552	950.501	1031.96
	14.2	5.47578	182.126	650.621	950.332	1032.2
	14.3	5.20511	178.105	648.339	950.071	1032.4
	14.4	4.9515	174.29	646.19	949.871	1032.65
	14.5	4.72461	171.204	644.588	949.887	1033.03
	14.6	4.53594	167.839	642.596	949.659	1033.21
	14.7	4.38255	164.845	640.796	949.457	1033.37
	14.8	4.20868	161.518	638.762	949.189	1033.51
	14.9	4.06982	158.778	637.112	949.035	1033.7
	15	3.90835	155.806	635.341	948.894	1033.92
	15.1	3.71103	152.722	633.584	948.823	1034.23
	15.2	3.54012	149.498	631.596	948.616	1034.42
	15.3	3.37702	146.735	629.984	948.564	1034.72
	15.4	3.26815	144.349	628.496	948.458	1034.93
	15.5	3.13659	141.527	626.695	948.28	1035.11
	15.6	3.02043	138.986	625.093	948.174	1035.34
	15.7	2.87379	135.873	623.046	947.913	1035.48
	15.8	2.71578	132.763	621.046	947.737	1035.7
	15.9	2.61638	130.245	619.346	947.565	1035.87
	16	2.54249	128.157	617.94	947.47	1036.07
	16.1	2.45126	125.686	616.217	947.278	1036.21
	16.2	2.37249	123.548	614.725	947.121	1036.35
	16.3	2.2939	121.473	613.288	946.999	1036.52
	16.4	2.21154	119.466	611.951	946.966	1036.77
	16.5	2.13432	117.85	610.971	947.083	1037.13
	16.6	2.04716	115.894	609.726	947.153	1037.49
	16.7	1.95319	113.871	608.473	947.292	1037.94
	16.8	1.88129	112.248	607.44	947.39	1038.29
	16.9	1.79677	110.223	605.934	947.201	1038.38
	17	1.72461	108.293	604.141	946.513	1037.92
	17.1	1.56356	103.252	598.104	942.694	1034.5

## Sheet: STgradFlow95%Loss
	Min	60	120	240	480	720
	Hr	1	2	4	8	12
		Scala Tympani	Scala Tympani	Scala Tympani	Scala Tympani	Scala Tympani
	0	177.335	220.723	242.208	269.264	287.547
	0.1	177.335	220.723	242.208	269.264	287.547
	0.2	177.335	220.723	242.208	269.264	287.547
	0.3	177.335	220.723	242.208	269.264	287.547
	0.4	177.335	220.723	242.208	269.264	287.547
	0.5	177.335	220.723	242.208	269.264	287.547
	0.6	326.42	400.469	432.41	466.819	485.172
	0.7	417.797	509.109	547.011	585.517	603.763
	0.8	482.184	584.027	625.816	666.946	685.018
	0.9	534.496	642.43	686.709	729.214	746.878
	1	577.936	688.97	734.779	777.976	795.173
	1.1	614.934	726.715	773.278	816.611	833.285
	1.2	647.082	757.885	804.591	847.66	863.78
	1.3	675.72	784.142	830.49	872.966	888.499
	1.4	701.689	806.543	852.089	893.61	908.503
	1.5	725.479	825.852	870.22	910.48	924.685
	1.6	748.313	843.441	886.277	925.018	938.485
	1.7	769.312	858.794	899.843	936.838	949.537
	1.8	788.762	872.382	911.442	946.565	958.489
	1.9	807.222	884.73	921.611	954.681	965.801
	2	824.155	895.686	930.31	961.369	971.72
	2.1	840.192	905.781	938.033	966.999	976.574
	2.2	856.208	915.655	945.337	971.984	980.728
	2.3	871.527	924.97	952.01	976.289	984.201
	2.4	886.501	933.966	958.279	980.069	987.127
	2.5	900.666	942.448	964.026	983.343	989.564
	2.6	914.314	950.629	969.429	986.254	991.641
	2.7	927.43	958.505	974.525	988.862	993.425
	2.8	939.201	965.381	978.987	991.059	994.885
	2.9	919.643	954.688	972.82	988.754	993.779
	3	900.797	944.687	967.1	986.655	992.798
	3.1	883.281	935.728	962.084	984.834	991.963
	3.2	863.476	925.4	956.336	982.726	990.985
	3.3	843.643	915.336	950.79	980.72	990.071
	3.4	824.148	905.754	945.566	978.863	989.246
	3.5	804.88	896.624	940.644	977.152	988.508
	3.6	783.301	886.06	934.947	975.149	987.63
	3.7	762.681	876.297	929.8	973.35	986.85
	3.8	742.22	866.973	924.954	971.701	986.162
	3.9	720.817	856.817	919.702	969.858	985.36
	4	699.587	847.014	914.695	968.139	984.633
	4.1	680.301	838.451	910.444	966.693	984.033
	4.2	659.889	828.881	905.631	965.023	983.316
	4.3	639.738	819.606	901.009	963.457	982.665
	4.4	621.046	811.304	896.988	962.111	982.118
	4.5	601.205	801.905	892.345	960.521	981.446
	4.6	583.34	793.613	888.344	959.155	980.873
	4.7	566.22	785.863	884.665	957.939	980.385
	4.8	547.915	776.903	880.295	956.457	979.764
	4.9	531.751	768.984	876.489	955.16	979.216
	5	516.389	761.587	872.979	954	978.748
	5.1	501.797	754.8	869.818	953.013	978.383
	5.2	486.057	746.779	865.947	951.769	977.895
	5.3	472.173	739.874	862.704	950.749	977.509
	5.4	456.529	731.248	858.497	949.379	976.956
	5.5	442.182	723.339	854.708	948.146	976.462
	5.6	427.549	715.447	850.978	947.003	976.043
	5.7	412.815	706.642	846.744	945.596	975.46
	5.8	397.374	697.378	842.319	944.175	974.9
	5.9	383.447	689.118	838.482	942.952	974.426
	6	368.724	680.59	834.608	941.787	974.018
	6.1	356.778	674.096	831.812	940.993	973.774
	6.2	343.281	666.069	828.239	939.938	973.422
	6.3	329.639	658.421	824.966	939.091	973.219
	6.4	317.304	651.089	821.801	938.241	972.998
	6.5	305.648	643.61	818.561	937.31	972.722
	6.6	294.633	636.801	815.748	936.621	972.617
	6.7	282.45	628.407	812.145	935.75	972.506
	6.8	271.797	621.389	809.413	935.327	972.719
	6.9	260.228	612.733	805.948	934.952	973.206
	7	249.575	604.927	803.416	935.553	974.682
	7.1	240.85	599.323	803.01	938.219	978.213
	7.2	232.963	592.781	800.047	937.194	977.735
	7.3	225.322	586.897	797.548	936.378	977.381
	7.4	217.755	579.986	794.37	935.245	976.833
	7.5	211.249	573.832	791.541	934.235	976.351
	7.6	202.814	565.858	787.871	933.055	975.847
	7.7	192.236	555.961	783.378	931.725	975.342
	7.8	184.441	549.19	780.554	930.938	975.088
	7.9	175.129	540.221	776.65	929.781	974.663
	8	163.698	529.512	772.114	928.566	974.298
	8.1	154.519	520.394	768.285	927.444	973.901
	8.2	147.057	513.093	765.345	926.592	973.612
	8.3	140.048	506.306	762.699	925.872	973.401
	8.4	132.907	498.642	759.559	924.963	973.088
	8.5	125.878	490.931	756.412	924.088	972.808
	8.6	120.088	484.739	754.013	923.441	972.621
	8.7	114.37	477.924	751.226	922.634	972.341
	8.8	108.946	471.304	748.531	921.875	972.091
	8.9	103.637	464.846	745.96	921.198	971.9
	9	98.0517	457.203	742.733	920.301	971.604
	9.1	93.1438	450.501	739.999	919.552	971.368
	9.2	88.3504	443.937	737.371	918.879	971.188
	9.3	83.2485	436.07	734.031	917.984	970.91
	9.4	78.5447	428.644	730.919	917.167	970.669
	9.5	74.3299	422.047	728.237	916.491	970.492
	9.6	70.6574	415.905	725.746	915.816	970.282
	9.7	67.0639	409.962	723.421	915.223	970.124
	9.8	63.6093	403.555	720.76	914.506	969.9
	9.9	60.0869	396.956	718.06	913.821	969.713
	10	56.1757	388.636	714.451	912.867	969.416
	10.1	52.3299	380.166	710.785	911.916	969.131
	10.2	49.4245	373.895	708.184	911.255	968.949
	10.3	46.3944	366.387	704.866	910.371	968.666
	10.4	43.5505	359.057	701.616	909.512	968.396
	10.5	40.8543	351.98	698.541	908.713	968.155
	10.6	38.4747	345.794	695.945	908.058	967.974
	10.7	36.6464	340.574	693.682	907.435	967.764
	10.8	35.0626	335.96	691.711	906.879	967.572
	10.9	33.2916	330.672	689.451	906.276	967.381
	11	31.3112	324.694	686.86	905.636	967.211
	11.1	29.6579	319.079	684.334	904.967	966.997
	11.2	28.1254	313.634	681.87	904.321	966.794
	11.3	26.616	308.027	679.312	903.663	966.594
	11.4	24.9558	301.79	676.485	902.972	966.407
	11.5	23.3563	294.908	673.226	902.132	966.145
	11.6	21.8436	288.258	670.105	901.34	965.906
	11.7	20.4679	282.335	667.414	900.682	965.727
	11.8	19.4729	277.443	665.064	900.066	965.527
	11.9	18.4834	272.507	662.687	899.457	965.339
	12	17.3472	266.976	660.1	898.836	965.175
	12.1	16.2984	261.185	657.29	898.127	964.959
	12.2	15.4446	256.706	655.178	897.616	964.822
	12.3	14.579	251.344	652.478	896.928	964.606
	12.4	13.8034	246.496	650.053	896.316	964.42
	12.5	13.2173	242.976	648.353	895.891	964.296
	12.6	12.4723	238.533	646.176	895.38	964.168
	12.7	11.8994	234.539	644.137	894.874	964.018
	12.8	11.1381	229.007	641.267	894.178	963.818
	12.9	10.4883	224.144	638.765	893.571	963.646
	13	9.94415	219.916	636.575	893.039	963.495
	13.1	9.29341	214.609	633.78	892.367	963.306
	13.2	8.8853	211.198	631.985	891.932	963.182
	13.3	8.49107	207.8	630.174	891.496	963.06
	13.4	8.00932	203.625	627.958	890.978	962.924
	13.5	7.55923	199.068	625.428	890.361	962.741
	13.6	7.14222	194.581	622.888	889.74	962.554
	13.7	6.69881	189.6	620.037	889.045	962.345
	13.8	6.3768	185.787	617.844	888.506	962.18
	13.9	6.06165	182.021	615.661	887.976	962.022
	14	5.78881	179.011	613.964	887.579	961.916
	14.1	5.51397	175.283	611.728	887.029	961.745
	14.2	5.28486	171.941	609.692	886.523	961.585
	14.3	5.02594	168.105	607.337	885.944	961.404
	14.4	4.78299	164.459	605.09	885.397	961.237
	14.5	4.5641	161.484	603.306	884.981	961.124
	14.6	4.38441	158.281	601.252	884.47	960.959
	14.7	4.23867	155.432	599.393	884.004	960.805
	14.8	4.07299	152.274	597.328	883.494	960.641
	14.9	3.94055	149.665	595.609	883.071	960.507
	15	3.78564	146.832	593.755	882.627	960.373
	15.1	3.59476	143.878	591.878	882.2	960.262
	15.2	3.43053	140.812	589.838	881.718	960.12
	15.3	3.27276	138.168	588.11	881.325	960.016
	15.4	3.16852	135.896	586.548	880.952	959.903
	15.5	3.04225	133.217	584.697	880.514	959.773
	15.6	2.93064	130.798	583.014	880.118	959.658
	15.7	2.78952	127.849	580.957	879.639	959.519
	15.8	2.63659	124.891	578.901	879.175	959.395
	15.9	2.54127	122.505	577.162	878.765	959.274
	16	2.47063	120.523	575.692	878.417	959.168
	16.1	2.38315	118.187	573.946	878.007	959.046
	16.2	2.30754	116.163	572.429	877.653	958.942
	16.3	2.23189	114.197	570.95	877.312	958.844
	16.4	2.15217	112.286	569.524	876.99	958.758
	16.5	2.07685	110.731	568.388	876.746	958.702
	16.6	1.99204	108.858	566.998	876.442	958.628
	16.7	1.90035	106.915	565.557	876.133	958.558
	16.8	1.8302	105.356	564.381	875.882	958.501
	16.9	1.74796	103.438	562.884	875.557	958.421
	17	1.67795	101.643	561.401	875.237	958.341
	17.1	1.52302	97.0984	557.383	874.355	958.104
