# Supplementary material for: Perilymph pharmacokinetics of marker applied through a cochlear implant in guinea pigs
Source: PLoS One. 2017 Aug 17;12(8):e0183374. doi: 10.1371/journal.pone.0183374 (PMC5560723; doi:10.1371/journal.pone.0183374)
Supplement: S1 File — (ZIP) [file pone.0183374.s001.zip › SFig3MCalc10nl.xls]

## Sheet: Samples95%FlowLoss
	Calculation with Dextran JARO Parameters, except endo vol=100%
	10000 uM
	10 nL/min
	Samples 1 uL, 80 sec/sample
	95% Flow loss
	EasySTComm	6
	EasySTElim	Off
	EasyCSFflow	0.03
	EasyCSFosc	3
	EasySVComm	120
	EasySVElim	Off
	EasySVVol	100
	EasySMComm	60
	EasySMElim	off
	RW/Apex
	Tissue	Off
	Surface	Off
	Kd	Off
	Time min	60	120	240	480	720	1440	10080
	Time hr	1	2	4	8	12	24	168
	Samples
								7 day
	1	49.9048	445.952	1454.14	2343.78	2683.99	2931.59
	2	592.229	1260.05	1984.96	2577.55	2822.66	3005.5
	3	1160.2	1666.09	2194.83	2646.86	2839.62	2986.23
	4	819.667	1201.25	1624.05	1999.36	2162.37	2289.38
	5	471.592	756.75	1087.14	1385.98	1516.74	1621.65
	6	351.686	563.515	817.806	1047.9	1147.96	1230.56
	7	304.171	475.785	684.843	874.343	956.408	1025.73
	8	278.467	426.647	607.734	773.425	845.389	907.41
	9	259.347	389.804	549.672	697.746	762.379	819.18
	10	243.515	359.174	501.618	635.3	693.955	746.507
	3:1 ratio	23.2482	3.73603	1.50936	1.12932	1.05798
	Inj Conc
		0	10000
		12	10000
	3:1 ratio	18.5463	3.10555	1.36344	1.0693	1.01832
	For 100 nL/min injection

## Sheet: STgrad95%FlowLoss
	Min	60	120	240	480	720
	Hr	1	2	4	8	12
		Scala Tympani	Scala Tympani	Scala Tympani	Scala Tympani	Scala Tympani
	0	15.6456	33.96	53.1777	78.7857	95.7172
	0.1	15.6456	33.96	53.1777	78.7857	95.7172
	0.2	15.6456	33.96	53.1777	78.7857	95.7172
	0.3	15.6456	33.96	53.1777	78.7857	95.7172
	0.4	15.6456	33.96	53.1777	78.7857	95.7172
	0.5	15.6456	33.96	53.1777	78.7857	95.7172
	0.6	36.4501	76.6619	116.464	164.614	192.818
	0.7	54.8158	113.33	170.04	236.352	273.516
	0.8	72.8704	148.248	220.552	303.393	348.587
	0.9	92.5229	184.328	271.482	369.087	421.249
	1	114.262	222.467	324.212	435.986	494.764
	1.1	138.469	262.98	378.978	504.254	569.278
	1.2	165.897	306.873	436.981	575.454	646.538
	1.3	197.326	355.001	499.158	650.624	727.63
	1.4	233.178	407.496	565.364	729.181	811.768
	1.5	273.898	464.574	635.63	810.995	898.755
	1.6	323.644	531.72	716.471	903.647	996.656
	1.7	380.32	605.378	803.155	1001.19	1098.98
	1.8	445.798	687.61	897.881	1106.14	1208.4
	1.9	520.687	778.469	1000.35	1217.74	1323.95
	2	607.407	880.752	1113.6	1339.69	1449.6
	2.1	707.997	996.164	1239.09	1472.99	1586.18
	2.2	828.636	1130.93	1383.06	1623.71	1739.66
	2.3	972.352	1287.96	1548.29	1794.71	1912.94
	2.4	1140.6	1467.66	1734.58	1985.1	2104.86
	2.5	1337.5	1674.15	1945.93	2199.01	2319.56
	2.6	1571.45	1915.57	2190.25	2444.1	2564.6
	2.7	1849.23	2198.21	2473.49	2726.04	2845.52
	2.8	2179.78	2530.31	2804.3	3053.83	3171.48
	2.9	2106.99	2477.47	2764.22	3023.4	3145.2
	3	2040.15	2430.58	2729.67	2998.06	3123.76
	3.1	1980.71	2390.64	2701.44	2978.14	3107.36
	3.2	1916.44	2346.57	2670.12	2956.04	3089.16
	3.3	1853.95	2304.72	2641.01	2936	3072.93
	3.4	1794.12	2265.72	2614.52	2918.25	3058.82
	3.5	1736.38	2229.19	2590.35	2902.56	3046.63
	3.6	1674.05	2188.56	2563.12	2884.82	3032.78
	3.7	1615.81	2151.6	2539.06	2869.49	3021.03
	3.8	1559.09	2116.66	2516.97	2855.9	3010.88
	3.9	1501.45	2079.77	2493.23	2840.96	2999.52
	4	1445.23	2044.53	2471.06	2827.39	2989.42
	4.1	1394.83	2013.83	2452.39	2816.22	2981.25
	4.2	1342.66	1980.38	2431.32	2803.26	2971.55
	4.3	1291.96	1948.3	2411.49	2791.4	2962.85
	4.4	1245.41	1919.63	2394.34	2781.38	2955.65
	4.5	1196.88	1887.87	2374.52	2769.4	2946.76
	4.6	1153.59	1859.92	2357.45	2759.17	2939.23
	4.7	1112.65	1834.02	2342.1	2750.35	2932.94
	4.8	1069.54	1804.7	2323.78	2739.36	2924.81
	4.9	1031.79	1778.91	2307.78	2729.75	2917.68
	5	996.339	1755.04	2293.34	2721.4	2911.66
	5.1	963.112	1733.38	2280.79	2714.65	2907.09
	5.2	927.753	1708.3	2265.31	2705.89	2900.85
	5.3	896.839	1686.8	2252.49	2698.87	2895.99
	5.4	862.405	1660.41	2235.64	2689.09	2888.84
	5.5	831.061	1636.31	2220.46	2680.31	2882.44
	5.6	799.525	1612.63	2206.08	2672.59	2877.15
	5.7	767.864	1586.24	2188.93	2662.33	2869.47
	5.8	735.099	1558.85	2171.41	2652.25	2862.12
	5.9	705.749	1534.49	2156.22	2643.6	2855.87
	6	675.12	1509.65	2141.37	2635.74	2850.53
	6.1	650.445	1490.77	2130.9	2630.65	2847.35
	6.2	622.738	1467.65	2117.24	2623.51	2842.53
	6.3	595.143	1445.97	2105.49	2618.37	2839.68
	6.4	570.266	1425.22	2093.77	2612.8	2836.26
	6.5	546.719	1403.91	2081.05	2605.96	2831.53
	6.6	524.763	1384.77	2070.39	2600.94	2828.5
	6.7	500.597	1361.38	2056.4	2593.92	2823.95
	6.8	479.645	1341.84	2045.68	2589.32	2821.5
	6.9	456.925	1317.89	2031.46	2582.94	2817.93
	7	436.084	1296.06	2019.78	2579.44	2817.39
	7.1	418.999	1279.61	2014.06	2582.23	2823.33
	7.2	403.767	1261.98	2002.8	2575.74	2818.52
	7.3	389.205	1246.28	1993.67	2570.97	2815.26
	7.4	374.662	1227.79	1981.42	2563.61	2809.64
	7.5	362.155	1211.34	1970.39	2556.88	2804.46
	7.6	346.295	1190.64	1957.01	2549.67	2799.34
	7.7	326.697	1165.4	1941.34	2542.08	2794.43
	7.8	312.329	1148.09	1931.54	2537.68	2791.82
	7.9	295.175	1125.22	1917.64	2530.82	2787.31
	8	274.403	1098.35	1902.24	2524.22	2783.58
	8.1	257.662	1075.25	1888.57	2517.55	2779.25
	8.2	244.112	1056.75	1878.03	2512.48	2776.01
	8.3	231.509	1039.72	1868.78	2508.41	2773.66
	8.4	218.686	1020.58	1857.62	2503.05	2770.23
	8.5	206.182	1001.54	1846.69	2498.09	2767.22
	8.6	195.936	986.26	1838.37	2494.48	2765.16
	8.7	185.81	969.49	1828.5	2489.74	2762.11
	8.8	176.277	953.345	1819.1	2485.4	2759.43
	8.9	167.046	937.777	1810.4	2481.77	2757.43
	9	157.348	919.464	1799.35	2476.76	2754.36
	9.1	148.867	903.436	1789.98	2472.6	2751.88
	9.2	140.676	887.927	1781.25	2469.12	2750.05
	9.3	131.979	869.482	1770.09	2464.33	2747.29
	9.4	124.014	852.18	1759.76	2460.05	2744.9
	9.5	116.925	836.883	1750.98	2456.64	2743.17
	9.6	110.731	822.568	1742.55	2452.98	2741.02
	9.7	104.731	808.834	1734.86	2449.95	2739.45
	9.8	98.9593	794.087	1725.94	2446.12	2737.22
	9.9	93.1408	779.072	1717.14	2442.68	2735.44
	10	86.6939	760.273	1705.3	2437.75	2732.65
	10.1	80.3976	741.266	1693.4	2432.95	2730.02
	10.2	75.6582	727.195	1684.94	2429.64	2728.29
	10.3	70.7154	710.44	1674.06	2425.04	2725.62
	10.4	66.0975	694.163	1663.44	2420.6	2723.07
	10.5	61.7488	678.525	1653.46	2416.55	2720.83
	10.6	57.937	664.909	1645.1	2413.33	2719.18
	10.7	54.9751	653.313	1637.52	2409.94	2717.09
	10.8	52.4058	643.029	1630.82	2406.85	2715.13
	10.9	49.5704	631.396	1623.35	2403.67	2713.27
	11	46.4473	618.455	1615.14	2400.6	2711.75
	11.1	43.8226	606.26	1606.91	2397.14	2709.74
	11.2	41.4044	594.504	1598.94	2393.85	2707.86
	11.3	39.0408	582.49	1590.77	2390.59	2706.08
	11.4	36.4729	569.27	1581.95	2387.38	2704.52
	11.5	33.9917	554.691	1571.61	2383.26	2702.24
	11.6	31.6592	540.661	1561.78	2379.43	2700.19
	11.7	29.556	528.228	1553.39	2376.38	2698.72
	11.8	28.018	517.905	1545.87	2373.28	2696.92
	11.9	26.4991	507.549	1538.35	2370.28	2695.26
	12	24.7838	496.081	1530.39	2367.47	2693.95
	12.1	23.1947	484.065	1521.61	2364.09	2692.15
	12.2	21.9091	474.798	1515.07	2361.72	2691
	12.3	20.6008	463.725	1506.63	2358.4	2689.18
	12.4	19.4327	453.733	1499.06	2355.46	2687.59
	12.5	18.5488	446.447	1493.7	2353.37	2686.47
	12.6	17.4443	437.384	1487.07	2351.08	2685.43
	12.7	16.5917	429.238	1480.77	2348.7	2684.18
	12.8	15.4708	418.055	1472.03	2345.54	2682.62
	12.9	14.5164	408.235	1464.39	2342.77	2681.25
	13	13.7176	399.701	1457.69	2340.31	2680.01
	13.1	12.7703	389.065	1449.22	2337.29	2678.55
	13.2	12.1737	382.207	1443.73	2335.27	2677.52
	13.3	11.5998	375.398	1438.21	2333.26	2676.52
	13.4	10.9075	367.108	1431.57	2331	2675.5
	13.5	10.2591	358.066	1423.92	2328.2	2674.08
	13.6	9.65975	349.187	1416.23	2325.37	2672.62
	13.7	9.0255	339.364	1407.64	2322.22	2671.02
	13.8	8.56381	331.838	1400.99	2319.73	2669.71
	13.9	8.11481	324.435	1394.41	2317.31	2668.47
	14	7.72886	318.535	1389.34	2315.56	2667.66
	14.1	7.33822	311.232	1382.6	2313.03	2666.31
	14.2	7.01185	304.684	1376.43	2310.66	2665.02
	14.3	6.64611	297.205	1369.34	2308	2663.61
	14.4	6.30448	290.116	1362.61	2305.51	2662.31
	14.5	5.99952	284.358	1357.32	2303.68	2661.45
	14.6	5.74613	278.134	1351.12	2301.28	2660.13
	14.7	5.54048	272.607	1345.51	2299.09	2658.89
	14.8	5.3092	266.513	1339.33	2296.74	2657.62
	14.9	5.12444	261.482	1334.18	2294.78	2656.56
	15	4.91085	256.053	1328.69	2292.8	2655.55
	15.1	4.65106	250.434	1323.23	2291	2654.77
	15.2	4.427	244.598	1317.24	2288.9	2653.74
	15.3	4.21325	239.585	1312.22	2287.24	2653.01
	15.4	4.07073	235.261	1307.61	2285.56	2652.14
	15.5	3.89947	230.184	1302.18	2283.63	2651.18
	15.6	3.74831	225.607	1297.25	2281.89	2650.31
	15.7	3.5588	220.055	1291.28	2279.83	2649.34
	15.8	3.35486	214.517	1285.36	2277.91	2648.5
	15.9	3.22701	210.034	1280.3	2276.11	2647.61
	16	3.13201	206.309	1276	2274.55	2646.8
	16.1	3.01535	201.938	1270.93	2272.76	2645.92
	16.2	2.91473	198.159	1266.53	2271.22	2645.16
	16.3	2.81443	194.496	1262.26	2269.75	2644.45
	16.4	2.70916	190.946	1258.16	2268.39	2643.84
	16.5	2.61007	188.068	1254.93	2267.39	2643.45
	16.6	2.49876	184.608	1250.98	2266.15	2642.93
	16.7	2.37874	181.025	1246.9	2264.9	2642.45
	16.8	2.2871	178.158	1243.57	2263.88	2642.06
	16.9	2.18032	174.649	1239.36	2262.58	2641.55
	17	2.08998	171.389	1235.21	2261.31	2641.05
	17.1	1.89206	163.207	1224.06	2257.86	2639.65

## Sheet: Samples(Old)FlowNoLoss
	Calculation with Dextran JARO Parameters, except endo vol=100%
	10000 uM
	10 nL/min
	Samples 1 uL, 80 sec/sample
	Time min	60	120	240	480	720
	Time hr	1	2	4	8	12
	Samples
	1	50.9344	462.957	1527.79	2476.72	2840.78
	2	594.296	1269.78	2014.49	2628.57	2882.08
	3	1163.2	1673.59	2215.01	2680.66	2878.15
	4	821.691	1206.77	1639.37	2024.73	2190.53
	5	472.784	760.646	1098.62	1404.74	1536.73
	6	352.583	566.503	826.724	1062.13	1162.42
	7	304.937	478.215	692.012	885.484	967.176
	8	279.156	428.687	613.623	782.298	853.429
	9	259.976	391.536	554.557	704.833	768.265
	10	244.095	360.656	505.695	640.95	698.102
	3:1 ratio	22.8373	3.61502	1.44982	1.08234	1.01315
	Inj Conc
		0	10000
		12	10000

## Sheet: STgrad
	Min	60	120	240	480	720
	Hr	1	2	4	8	12
		Scala Tympani	Scala Tympani	Scala Tympani	Scala Tympani	Scala Tympani
	0	15.597	33.6444	51.8907	74.4261	87.156
	0.1	15.597	33.6444	51.8907	74.4261	87.156
	0.2	15.597	33.6444	51.8907	74.4261	87.156
	0.3	15.597	33.6444	51.8907	74.4261	87.156
	0.4	15.597	33.6444	51.8907	74.4261	87.156
	0.5	15.597	33.6444	51.8907	74.4261	87.156
	0.6	36.4102	76.3767	115.253	160.382	184.396
	0.7	54.7821	113.068	168.892	232.24	265.249
	0.8	72.8415	148.005	219.463	299.417	340.519
	0.9	92.4979	184.103	270.459	365.31	413.496
	1	114.24	222.259	323.259	432.42	487.351
	1.1	138.45	262.788	378.094	500.909	562.222
	1.2	165.88	306.695	436.166	572.33	639.839
	1.3	197.311	354.837	498.411	647.721	721.292
	1.4	233.166	407.344	564.687	726.508	805.803
	1.5	273.886	464.435	635.022	808.556	893.17
	1.6	323.634	531.593	715.936	901.454	991.471
	1.7	380.311	605.263	802.694	999.242	1094.2
	1.8	445.79	687.506	897.491	1104.44	1204.01
	1.9	520.68	778.376	1000.03	1216.28	1319.95
	2	607.4	880.668	1113.35	1338.45	1445.97
	2.1	707.991	996.089	1238.89	1471.97	1582.9
	2.2	828.63	1130.87	1382.92	1622.89	1736.73
	2.3	972.347	1287.9	1548.21	1794.09	1910.36
	2.4	1140.6	1467.61	1734.55	1984.68	2102.61
	2.5	1337.49	1674.1	1945.95	2198.76	2317.63
	2.6	1571.45	1915.53	2190.31	2444	2562.94
	2.7	1849.22	2198.17	2473.57	2726.06	2844.12
	2.8	2179.78	2530.28	2804.42	3054.01	3170.39
	2.9	2106.98	2477.45	2764.38	3023.74	3144.34
	3	2040.14	2430.56	2729.87	2998.53	3123.12
	3.1	1980.7	2390.61	2701.67	2978.74	3106.92
	3.2	1916.44	2346.55	2670.4	2956.81	3088.98
	3.3	1853.95	2304.71	2641.33	2936.93	3072.98
	3.4	1794.12	2265.71	2614.87	2919.32	3059.1
	3.5	1736.38	2229.18	2590.72	2903.75	3047.09
	3.6	1674.04	2188.55	2563.53	2886.17	3033.49
	3.7	1615.81	2151.59	2539.5	2870.99	3021.97
	3.8	1559.09	2116.65	2517.43	2857.52	3012.02
	3.9	1501.44	2079.77	2493.74	2842.76	3000.92
	4	1445.23	2044.53	2471.6	2829.34	2991.06
	4.1	1394.83	2013.84	2452.96	2818.3	2983.1
	4.2	1342.66	1980.39	2431.94	2805.51	2973.65
	4.3	1291.96	1948.31	2412.14	2793.81	2965.19
	4.4	1245.41	1919.64	2395.02	2783.93	2958.19
	4.5	1196.88	1887.89	2375.24	2772.12	2949.56
	4.6	1153.59	1859.94	2358.22	2762.05	2942.27
	4.7	1112.65	1834.05	2342.9	2753.37	2936.19
	4.8	1069.54	1804.73	2324.62	2742.57	2928.33
	4.9	1031.79	1778.94	2308.67	2733.13	2921.45
	5	996.338	1755.08	2294.27	2724.93	2915.66
	5.1	963.111	1733.42	2281.75	2718.32	2911.27
	5.2	927.752	1708.34	2266.33	2709.74	2905.29
	5.3	896.839	1686.85	2253.55	2702.87	2900.65
	5.4	862.405	1660.47	2236.77	2693.32	2893.83
	5.5	831.062	1636.38	2221.66	2684.76	2887.74
	5.6	799.526	1612.71	2207.34	2677.25	2882.74
	5.7	767.866	1586.33	2190.3	2667.3	2875.47
	5.8	735.102	1558.96	2172.89	2657.53	2868.54
	5.9	705.753	1534.62	2157.8	2649.17	2862.69
	6	675.126	1509.8	2143.06	2641.61	2857.73
	6.1	650.452	1490.93	2132.66	2636.72	2854.83
	6.2	622.748	1467.84	2119.12	2629.88	2850.42
	6.3	595.157	1446.19	2107.46	2625.01	2847.92
	6.4	570.285	1425.48	2095.87	2619.74	2844.89
	6.5	546.747	1404.23	2083.34	2613.31	2840.69
	6.6	524.804	1385.17	2072.88	2608.69	2838.15
	6.7	500.663	1361.91	2059.23	2602.31	2834.39
	6.8	479.753	1342.57	2048.94	2598.42	2832.79
	6.9	457.115	1318.96	2035.45	2593.23	2830.61
	7	436.441	1297.76	2024.97	2591.53	2832.14
	7.1	419.699	1282.5	2021.34	2597.28	2841.42
	7.2	404.762	1265.94	2011.97	2593.39	2839.53
	7.3	390.474	1251.28	2004.66	2591.15	2839.1
	7.4	376.157	1233.72	1994.15	2586.27	2836.28
	7.5	363.868	1218.2	1984.86	2582.01	2833.88
	7.6	348.173	1198.33	1973.16	2577.26	2831.58
	7.7	328.719	1173.98	1959.36	2572.47	2829.86
	7.8	314.543	1157.74	1951.68	2571.1	2830.67
	7.9	297.569	1136.07	1940.27	2567.86	2830.27
	8	276.994	1110.68	1927.98	2565.82	2831.7
	8.1	260.422	1088.94	1917.26	2563.43	2832.22
	8.2	247.03	1071.74	1909.51	2562.39	2833.55
	8.3	234.559	1055.95	1902.96	2562.23	2835.61
	8.4	221.82	1037.9	1894.35	2560.64	2836.46
	8.5	209.367	1019.86	1885.84	2559.3	2837.59
	8.6	199.179	1005.56	1879.86	2559.14	2839.43
	8.7	189.074	989.633	1872.16	2557.67	2840.12
	8.8	179.545	974.26	1864.82	2556.47	2841.03
	8.9	170.308	959.44	1858.16	2555.96	2842.58
	9	160.562	941.713	1848.98	2553.91	2842.94
	9.1	152.047	926.32	1841.55	2552.79	2843.94
	9.2	143.813	911.418	1834.73	2552.29	2845.55
	9.3	135.033	893.397	1825.26	2550.31	2846.04
	9.4	126.987	876.509	1816.62	2548.81	2846.88
	9.5	119.833	861.679	1809.6	2548.23	2848.43
	9.6	113.573	847.765	1802.78	2547.21	2849.34
	9.7	107.507	834.438	1796.74	2546.86	2850.87
	9.8	101.655	819.978	1789.3	2545.52	2851.54
	9.9	95.7494	805.228	1781.98	2544.61	2852.71
	10	89.1771	786.475	1771.4	2542.02	2852.69
	10.1	82.7534	767.492	1760.75	2539.59	2852.89
	10.2	77.9302	753.61	1753.69	2538.73	2854.03
	10.3	72.8775	736.836	1743.93	2536.29	2853.94
	10.4	68.1554	720.547	1734.47	2534.07	2854.03
	10.5	63.7074	704.907	1725.67	2532.28	2854.48
	10.6	59.8121	691.354	1718.55	2531.35	2855.54
	10.7	56.783	679.838	1712.15	2530.12	2856
	10.8	54.1569	669.679	1706.67	2529.23	2856.62
	10.9	51.2544	658.112	1700.42	2528.29	2857.41
	11	48.0534	645.158	1693.33	2527.39	2858.46
	11.1	45.3573	632.906	1686.09	2525.9	2858.8
	11.2	42.8707	621.054	1679	2524.41	2859.09
	11.3	40.4376	608.892	1671.61	2522.82	2859.33
	11.4	37.7935	595.467	1663.55	2521.31	2859.83
	11.5	35.2297	580.552	1653.78	2518.69	2859.43
	11.6	32.8202	566.213	1644.56	2516.45	2859.34
	11.7	30.6514	553.554	1636.92	2515.09	2859.92
	11.8	29.0604	543.022	1629.98	2513.38	2859.83
	11.9	27.49	532.456	1623.06	2511.81	2859.93
	12	25.7183	520.725	1615.68	2510.45	2860.4
	12.1	24.0711	508.359	1607.31	2508.33	2860.18
	12.2	22.7433	498.913	1601.42	2507.44	2860.83
	12.3	21.3844	487.491	1593.31	2505.25	2860.44
	12.4	20.1724	477.219	1586.19	2503.57	2860.43
	12.5	19.2583	469.828	1581.55	2503.03	2861.16
	12.6	18.1169	460.571	1575.57	2502.25	2861.96
	12.7	17.2316	452.173	1569.61	2500.89	2861.99
	12.8	16.067	440.574	1561.08	2498.74	2861.74
	12.9	15.0761	430.423	1553.8	2497.14	2861.85
	13	14.2471	421.627	1547.54	2495.93	2862.16
	13.1	13.2631	410.601	1539.38	2494.08	2862.2
	13.2	12.644	403.545	1534.33	2493.24	2862.63
	13.3	12.0485	396.532	1529.23	2492.37	2863.04
	13.4	11.3305	387.947	1522.92	2491.2	2863.39
	13.5	10.655	378.515	1515.38	2489.24	2863.08
	13.6	10.0301	369.244	1507.79	2487.22	2862.7
	13.7	9.36872	358.973	1499.26	2484.91	2862.23
	13.8	8.8873	351.132	1492.83	2483.38	2862.15
	13.9	8.41948	343.411	1486.42	2481.85	2862.06
	14	8.01934	337.304	1481.72	2481.17	2862.58
	14.1	7.61119	329.66	1475.06	2479.4	2862.25
	14.2	7.26975	322.813	1469.04	2477.86	2862.03
	14.3	6.88734	314.971	1462.02	2475.97	2861.65
	14.4	6.53064	307.546	1455.4	2474.32	2861.46
	14.5	6.21431	301.562	1450.44	2473.57	2861.95
	14.6	5.94829	295.022	1444.29	2471.86	2861.55
	14.7	5.7319	289.21	1438.73	2470.3	2861.17
	14.8	5.4892	282.789	1432.52	2468.53	2860.69
	14.9	5.29547	277.502	1427.44	2467.22	2860.49
	15	5.07275	271.803	1422.06	2465.98	2860.45
	15.1	4.80401	265.927	1416.78	2465.06	2860.8
	15.2	4.57074	259.785	1410.81	2463.62	2860.66
	15.3	4.3496	254.541	1405.98	2462.8	2861
	15.4	4.20071	249.995	1401.45	2461.77	2860.99
	15.5	4.02218	244.646	1396.06	2460.47	2860.87
	15.6	3.86479	239.833	1391.23	2459.43	2860.93
	15.7	3.66777	233.968	1385.18	2457.89	2860.68
	15.8	3.45696	228.14	1379.3	2456.66	2860.78
	15.9	3.32358	223.406	1374.24	2455.43	2860.65
	16	3.22417	219.478	1370.01	2454.49	2860.66
	16.1	3.10247	214.855	1364.91	2453.22	2860.48
	16.2	2.9976	210.857	1360.49	2452.14	2860.37
	16.3	2.89337	206.989	1356.24	2451.2	2860.37
	16.4	2.78454	203.257	1352.28	2450.55	2860.68
	16.5	2.68288	200.26	1349.34	2450.46	2861.41
	16.6	2.56841	196.638	1345.64	2450.14	2862.08
	16.7	2.44534	192.902	1341.9	2450.01	2863
	16.8	2.35136	189.91	1338.84	2449.87	2863.69
	16.9	2.24157	186.203	1334.54	2448.89	2863.64
	17	2.14845	182.702	1329.66	2446.64	2862.07
	17.1	1.94279	173.661	1313.97	2435.54	2851.87
