# Supplementary material for: Perilymph pharmacokinetics of marker applied through a cochlear implant in guinea pigs
Source: PLoS One. 2017 Aug 17;12(8):e0183374. doi: 10.1371/journal.pone.0183374 (PMC5560723; doi:10.1371/journal.pone.0183374)
Supplement: S1 File — (ZIP) [file pone.0183374.s001.zip › SFig3Param100nlFLow95%Loss.csv]

Parameters
Animal	Guinea Pig 3
Dval	Dextran4000
Timeval	1500
PauseTime
MeasInterval	60
ParamTransfer	1
EndoEntry	0
Mult	2
Unit	1
Iontogo	0
Iontoloc	2.5
IontoI	100
Iontotn	1
Iontot12
Iontoscala	Scala Tympani
Nanonum	30
Nanodrug	5
Nanohalft	8
Nanospread	3
Nano	0
NanoST	1
NanoSV	0
Nano2	1
InjGo	1
InjEntryScala	Scala Tympani
InjExitScala	Cochlear Aqueduct
InjEntryLoc	2.8
InjExitLoc	0.5
InjConc	1000
InjRate	0.1
InjExp
InjPercent	100
FlowstirApex	1
FlowstirRW	1
InjFallmm	0
MidEarGo	0
RWGo	1
RWconc	900
RWarea	File
RWdist	File
RWperm	160
RWvol	30
RWtransport
RWvolClear
RWDrugClear	250
MESolidDrug	573
MESolidRate	4651
UseRwFile	1
BoneGo	0
Bonedist	3
Bonerate	1100
StapesGo	1
StapesArea	0.6000001
StapesDist	1.2
StapesPerm	8400
UseStapesFile	1
PSampleOn	1
PSampScala	Scala Vestibuli
PSampLoc	19.6
SampleTime	60
SampNum	10
SampEvap	0
Sampling	1	80.000	1.000	471.903
Sampling	2	80.000	1.000	1689.036
Sampling	3	80.000	1.000	1925.545
Sampling	4	80.000	1.000	1774.167
Sampling	5	80.000	1.000	1540.615
Sampling	6	80.000	1.000	1380.182
Sampling	7	80.000	1.000	1164.884
Sampling	8	80.000	1.000	979.515
Sampling	9	80.000	1.000	817.719
Sampling	10	80.000	1.000	693.652
PathSampPercent	100
Pt1On	1
Pt1Scala	Scala Tympani
Pt1Loc	5
Pt2On	1
Pt2Scala	Scala Tympani
Pt2Loc	10
Pt3On	1
Pt3Scala	Scala Tympani
Pt3Loc	15
Pt4On	0
Pt4Scala	Anterior Canal
Pt4Loc
RangeOn	0
RangeScala1	Scala Tympani
RangeScala2	Scala Vestibuli
RangeLoc1	9.8
RangeLoc2	10.9
Measure	Scala Tympani	0
Measure	Spiral Ganglion	0
Measure	Auditory Nerve	0
Measure	Organ of Corti	0
Measure	Scala Media	0
Measure	Spiral Ligament	0
Measure	Scala Vestibuli	0
Measure	Lateral Canal	0
Measure	Posterior Canal	0
Measure	Anterior Canal	0
Measure	ELateral Canal	0
Measure	EPosterior Canal	0
Measure	EAnterior Canal	0
Measure	Utricle	0
Measure	Saccule	0
Measure	Ductus Reuniens	0
Measure	All Peri	0
Measure	All Ear	0
Measure	ST+SV	0
Measure	All Endo	0
Measure	ME Conc	0
Measure	ME Vol	0
Measure	ME Solid	0
Measure	Implant	0
Measure	Elution	0
Measure	CSF	0
Measure	NanoPart	0
Measure	Nano Elut	0
Measure	FreeSolute	0
Measure	Tissuebound	0
Measure	WallBound	0
Measure	CSFexit	0
Dialysis	0
Dscala	Scala Tympani
FlowOn	1
FlowRate	0.03
Flowleakpercent	95
Pchoice	3
CSFfile	None
CSFPeri	1
CSFPeriVol	3
LeakOn	0
LeakScala	Scala Tympani
LeakLoc	0.3
LeakRate	0.5
ApicalVol	0
ApicalRate	0.004
STstir	0
StirSTloc	0.5
STStirRadius	0.68
StirGauss	1
StirDegree	0.012
CIgo	1
CIstartPt	1.5
CIendpt	8.25
CImoveRate
CIdrug	30
CIrate	15
CIFlowOut	1
CIPercentOut	100
CIFlowIn	0
CIDrag	0
CIDragArea	0
CIFill	0
ImplantClear	1
CIfilename	CICochleaGP1.csv
CIElutefile
ActiveScala	1	Cochlear Implant
ActiveScala	0	Ductus Reuniens
ActiveScala	0	Saccule
ActiveScala	0	Utricle
ActiveScala	0	EAnterior Canal
ActiveScala	0	EPosterior Canal
ActiveScala	0	ELateral Canal
ActiveScala	0	Anterior Canal
ActiveScala	0	Posterior Canal
ActiveScala	0	Lateral Canal
ActiveScala	1	Scala Vestibuli
ActiveScala	1	Spiral Ligament
ActiveScala	0	Scala Media
ActiveScala	1	Organ of Corti
ActiveScala	0	Auditory Nerve
ActiveScala	1	Spiral Ganglion
ActiveScala	1	Scala Tympani
Transfer	6	1	0	SL	ST
Transfer		0	1	SL	SM
Transfer		0	2	SM	SV
Transfer	120	1	3	SL	SV
Transfer		0	4	SM	OC
Transfer	6	0	5	OC	ST
Transfer	6	0	6	SG	ST
Transfer	6	0	7	SG	AN
Transfer		0	8	LSCC	ELSCC
Transfer		0	9	ASCC	EASCC
Transfer		0	10	PSCC	EPSCC
Transfer		0	11	UT	SV
Transfer		0	12	SACC	SV
Clearances		100	0	ST
Clearances		80	1	SG
Clearances		80	2	AN
Clearances		80	3	OC
Clearances		100	4	SM
Clearances		80	5	SL
Clearances	0	100	6	SV
Clearances	0	100	7	LSCC
Clearances	0	100	8	PSCC
Clearances	0	100	9	ASCC
Clearances		100	10	ELSCC
Clearances		100	11	EPSCC
Clearances		100	12	EASCC
Clearances		100	13	UT
Clearances		100	14	SACC
Clearances		100	15	DR
Binding	0
BindConc
SurfConc	0
Kd	0
BloodConc	0
CSFStart	0
CSFHalft	0
CSFVol	1000
ApexElim
RateGradient	0
Solutenorm	Injection
EasySTComm	6
EasySTElim
EasyCSFflow	0.03
EasyCSFosc	3
EasySVComm	120
EasySVElim	0
EasySVVol	100
EasySMComm
EasySMElim
Parcheck	0
CSTpar	0.15
Access	20
Script	0	Injgo	1
