# Supplementary material for: Perilymph pharmacokinetics of marker applied through a cochlear implant in guinea pigs
Source: PLoS One. 2017 Aug 17;12(8):e0183374. doi: 10.1371/journal.pone.0183374 (PMC5560723; doi:10.1371/journal.pone.0183374)
Supplement: S1 File — (ZIP) [file pone.0183374.s001.zip › SFig4Rawdata.xlsx]

## Sheet: Stats
	Leaking	1	66.0168
	Leaking	2	537.809
	Leaking	3	479.455
	Leaking	4	220.395
	Leaking	5	157.113
	Leaking	6	123.672
	Leaking	7	135.189
	Leaking	8	119.773
	Leaking	9	93.4268
	Leaking	10	91.1293
	Leaking	1	51.5256
	Leaking	2	216.457
	Leaking	3	208.312
	Leaking	4	197.94
	Leaking	5	164.64
	Leaking	6	155.251
	Leaking	7	117.104
	Leaking	8	109.285
	Leaking	9	114.484
	Leaking	10	214.603
	Leaking	1	1.53502
	Leaking	2	103.599
	Leaking	3	221.096
	Leaking	4	203.234
	Leaking	5	165.099
	Leaking	6	135.517
	Leaking	7	131.086
	Leaking	8	129.136
	Leaking	9	114.986
	Leaking	10	103.876
	Leaking	1	47.9467
	Leaking	2	314.864
	Leaking	3	329.523
	Leaking	4	245.752
	Leaking	5	185.599
	Leaking	6	139.868
	Leaking	7	147.26
	Leaking	8	129.882
	Leaking	9	94.5508
	Leaking	10	97.7653
	Leaking	1	2.07083
	Leaking	2	105.5
	Leaking	3	217.201
	Leaking	4	218.426
	Leaking	5	179.03
	Leaking	6	164.087
	Leaking	7	132.021
	Leaking	8	124.396
	Leaking	9	131.958
	Leaking	10	128.467
	Leaking	1	25.0519
	Leaking	2	182.587
	Leaking	3	186.244
	Leaking	4	159.335
	Leaking	5	137.47
	Leaking	6	116.877
	Leaking	7	100.128
	Leaking	8	97.1043
	Leaking	9	97.2363
	Leaking	10	95.2611
	Leaking	1	8.37166
	Leaking	2	196.365
	Leaking	3	255.886
	Leaking	4	221.495
	Leaking	5	151.824
	Leaking	6	103.084
	Leaking	7	91.9924
	Leaking	8	66.5455
	Leaking	9	57.6955
	Leaking	10	75.7983
	Sealed	1	14.9051
	Sealed	2	268.814
	Sealed	3	465.448
	Sealed	4	548.649
	Sealed	5	450.405
	Sealed	6	294.385
	Sealed	7	209.55
	Sealed	8	185.795
	Sealed	9	188.182
	Sealed	10	196.692
	Sealed	1	52.5643
	Sealed	2	487.785
	Sealed	3	746.002
	Sealed	4	716.607
	Sealed	5	594.204
	Sealed	6	471.634
	Sealed	7	309.525
	Sealed	8	234.226
	Sealed	9	178.616
	Sealed	10	196.502
	Sealed	1	29.501
	Sealed	2	340.293
	Sealed	3	434.595
	Sealed	4	412.397
	Sealed	5	322.787
	Sealed	6	268.162
	Sealed	7	218.003
	Sealed	8	203.591
	Sealed	9	207.51
	Sealed	10	186.042
	Sealed	1	13.7062
	Sealed	2	227.4
	Sealed	3	380.794
	Sealed	4	439.467
	Sealed	5	411.414
	Sealed	6	350.605
	Sealed	7	263.922
	Sealed	8	203.874
	Sealed	9	152.202
	Sealed	10	130.614

## Sheet: Graphs
																																				3-1 ratios								3-1 ratio - logs
																																				Absolute concs
																																				2	54.9778							0.30103	1.74019
																																				2	158.618							0.30103	2.20035
																																				2	6.20834							0.30103	0.792976
																																				2	9.65137							0.30103	0.984589
																																				2	12.9166							0.30103	1.11115
																																				24	3.63129							1.38021	0.560061
																																				24	3.65198							1.38021	0.562529
																																				24	6.42772							1.38021	0.808057
																																				24	3.88361							1.38021	0.589236
																																				168	1.9786							2.22531	0.296358
																																				168	1.71221							2.22531	0.233557
																																				168	0.933354							2.22531	-0.0299537

## Sheet: Leaking
	Cochleostomy Leaking										Implant cut off
	CI/Apex	CI/Apex	CI/Apex		CI/Apex	CI/Apex	CI/Apex	CI/Apex	CI/Apex		CI/Apex				CI/Apex	CI/Apex		CI/Apex
Solution	Dextran	Dextran	Dextran		Dextran	Dextran	Dextran	Dextran	Dextran		Dextran				Dextran	Dextran		Dextran
Pump			WPI		WPI	WPI	WPI	WPI	WPI		WPI				Iprecio	Iprecio		Iprecio
Rate(nl/min)	100	100	100		100	100	100	100	100		100				100	100		100
Time	120	120	120		120	120	120	120	120		120				120	120		120
Leak	yes	yes	yes	AVE	yes	yes	yes	yes	yes	AVE	yes	AVE			yes	yes	AVE	yes	AVE			1mM
Conc (mM)	2.5	2.5	2.5	2.5	1	1	1	1	1	1	0.1	0.1			1mM	1mM	1	0.1mM	0.1			Grand
	DextranA1	CDex02	CDex03		CDex04	CDex05	CDex07	CDex08	CDex18		CDex10		WPI Average		CDex20	CDex22		CDex19		Iprecio Average		average
1	4.02661	44.2971	85.5993	44.641	66.0168	51.5256	1.53502	47.9467	2.07083	33.819	0.762223	0.762223			25.0519	8.37166	16.7118	0.305115	0.305115			28.9312	11
2	178.467	362.595	577.876	372.979	537.809	216.457	103.599	314.864	105.5	255.646	14.6912	14.6912			182.587	196.365	189.476	16.4161	16.4161			236.74
3	256.897	544.432	1381.49	727.608	479.455	208.312	221.096	329.523	217.201	291.118	32.4043	32.4043			186.244	255.886	221.065	38.6973	38.6973			271.102
4	344.061	441.814	625.415	470.43	220.395	197.94	203.234	245.752	218.426	217.149	30.0201	30.0201			159.335	221.495	190.415	35.6742	35.6742			209.511
5	177.101	381.138	463.583	340.608	157.113	164.64	165.099	185.599	179.03	170.296	24.2554	24.2554			137.47	151.824	144.647	28.0086	28.0086			162.968
6	133.325	278.652	909.077	440.351	123.672	155.251	135.517	139.868	164.087	143.679	20.564	20.564			116.877	103.084	109.981	19.1077	19.1077			134.051
7	105.421	186.239	544.538	278.733	135.189	117.104	131.086	147.26	132.021	132.532	16.71	16.71			100.128	91.9924	96.0605	13.7838	13.7838			122.112
8	139.347	75.5799	350.792	188.573	119.773	109.285	129.136	129.882	124.396	122.495	15.0933	15.0933			97.1043	66.5455	81.8249	12.4453	12.4453			110.875
9	76.3769	112.31	493.013	227.233	93.4268	114.484	114.986	94.5508	131.958	109.881	14.3282	14.3282			97.2363	57.6955	77.4659	10.2897	10.2897			100.62
10	48.2984	81.1562	242.615	124.023	91.1293	214.603	103.876	97.7653	128.467	127.168	13.0088	13.0088			95.2611	75.7983	85.5297	13.9658	13.9658			115.271
-3	2441.12	2614.65			890.507	710.19	918.308	1033.76	811.073		87.9825				899.975	854.378		94.6192		877.177
-2	2244.18	2437.16	2442.07		671.317	738.538	926.468	968.179	827.685		92.2015				917.654	883.806		92.7494		900.73
-1	2487.23	2168.31	2237.4		1644.18	669.111	912.021	857.72	789.642		92.0446				918.525	858.81		91.7321		888.668
avg INJ (uM)	2390.84	2406.71	2339.74		1068.67	705.946	918.932	953.22	809.467		90.7429				912.052	865.665		93.0336		888.858
Normalized
1	0.168418	1.84057	3.6585		6.17749	7.2988	0.167044	5.02997	0.255827		0.839981		2.82629		2.74677	0.967079		0.327962		1.34727		3.23471
2	7.4646	15.066	24.6983		50.3252	30.6619	11.2739	33.0316	13.0332		16.1899		22.4161		20.0194	22.6837		17.6454		20.1162		25.8613
3	10.7451	22.6215	59.0449		44.8647	29.5083	24.0601	34.5694	26.8326		35.7101		31.9952		20.4204	29.5594		41.595		30.5249		29.9736
4	14.3908	18.3576	26.7302		20.6233	28.0389	22.1163	25.7813	26.984		33.0826		24.0117		17.4699	25.5867		38.3455		27.1341		23.8001
5	7.40747	15.8365	19.8135		14.7017	23.3219	17.9664	19.4707	22.117		26.7298		18.5961		15.0726	17.5384		30.1059		20.9056		18.5984
6	5.57649	11.5782	38.8538		11.5725	21.9919	14.7472	14.6732	20.271		22.6618		17.9918		12.8147	11.9081		20.5385		15.0871		15.4255
7	4.40939	7.73832	23.2735		12.6502	16.5883	14.265	15.4487	16.3096		18.4147		14.3442		10.9784	10.6268		14.816		12.1404		13.8382
8	5.82838	3.14039	14.9928		11.2077	15.4806	14.0529	13.6256	15.3676		16.633		12.2588		10.6468	7.68722		13.3772		10.5704		12.5812
9	3.19456	4.66655	21.0713		8.74236	16.2171	12.513	9.91909	16.3018		15.7899		12.0462		10.6613	6.66488		11.0602		9.46212		11.5742
10	2.02014	3.37209	10.3693		8.52737	30.3993	11.304	10.2563	15.8706		14.3359		11.8283		10.4447	8.75608		15.0116		11.4041		13.6512
RW			198.037		50.668	54.607	55.7128	74.6764					86.7402							#DIV/0!		58.916
Samptime																				#DIV/0!
volumes																				#DIV/0!
1	1.00575	0.991379	1.03448		1.04885	0.977011	1.00575	1.10632	1.0273		1.01293		1.02331							#DIV/0!		1.03305
2	1.02011	0.948276	1.03448		1.09195	1.04885	0.977011	1.05603	1.00575		0.991379		1.01932							#DIV/0!		1.03592
3	1.00575	0.933908	1.04885		1.06322	1.02011	1.06322	1.02011	1.03448		1.00575		1.02171							#DIV/0!		1.04023
4	1.01293	0.984195	1.02011		1.07759	1.02011	1.04885	1.02011	1.02011		1.00575		1.02331							#DIV/0!		1.03736
5	1.02011	1.02011	1.03448		1.03448	1.03448	0.977011	1.06322	1.00575		1.02011		1.02331							#DIV/0!		1.02299
6	0.977011	1.00575	1.09195		1.00575	1.02011	1.00575	1.04885	1.0273		1.07759		1.0289							#DIV/0!		1.02155
7	1.00575	1.04885	1.02011		1.06322	1.02011	1.02011	1.00575	1.0273		0.991379		1.02251							#DIV/0!		1.0273
8	1.00575	0.991379	1.02011		1.06322	1.04885	1.00575	1.03448	1.02011		1.02011		1.02331							#DIV/0!		1.03448
9	1.00575	1.02011	1.02011		1.06322	1.10632	1.00575	1.02011	1.00575		0.876437		1.01373							#DIV/0!		1.04023
10	1.00575	1.01293	1.06322		1.00575	1.04885	1.02011	1.03448	1.00575		1.10632		1.03368							#DIV/0!		1.02299
																				#DIV/0!
-4																				#DIV/0!
-3																				#DIV/0!
-2																				#DIV/0!
-1																				#DIV/0!
Sample start	120.317	122.15	122.117		123.033	122.333	123.533	124.2	128		124.15		123.315		122.683	127.167		121.283		123.711
times																				#DIV/0!
1	83	76	31		28	17	90	143	63		26		61.8889		31	29		74		44.6667		57.2857
2	82	152	27		38	24	125	42	82		32		67.1111		55	34		67		52		57.1429
3	80	363	37		44	28	28	36	87		29		81.3333		42	32		64		46		42.4286
4	73	136	40		45	35	27	69	86		30		60.1111		18	39		73		43.3333		45.5714
5	72	245	23		32	25	27	50	80		30		64.8889		31	61		88		60		43.7143
6	70	345	38		28	25	24	56	54		24		73.7778		17	66		79		54		38.5714
7	80	230	29		33	30	19	65	92		32		67.7778		12	90		100		67.3333		48.7143
8	73	112	34		23	25	22	118	77		38		58		13	85		124		74		51.8571
9	75	132	34		31	26	22	58	81		187		71.7778		18	74		157		83		44.2857
10	70	132	28		20	12	8	93	65		37		51.6667		5	50		280		111.667		36.1429
Time567
Total conc
1
2
3
4
5																					For CSV file
6
7																					57.2857	1.03305	28.9312
8																					57.1429	1.03592	236.74
9																					42.4286	1.04023	271.102
10																					45.5714	1.03736	209.511
																					43.7143	1.02299	162.968
sum																					38.5714	1.02155	134.051
pMoles																					48.7143	1.0273	122.112
injected																					51.8571	1.03448	110.875
																					44.2857	1.04023	100.62
% recovered																					36.1429	1.02299	115.271
3-5delta

## Sheet: Sealed 1mM
			Cochleostomy
	CI/Apex	CI/Apex	CI/Apex	CI/Apex
Solution	Dextran	Dextran	Dextran	Dextran
Pump	Iprecio	Iprecio	WPI	WPI
Rate(nl/min)	100	100	100	100
Time	120	120	120	120
Cochleostomy	new burr	new burr	new burr	new burr
Length of tube	short	short	short	long
Conc	1mM	1mM	1mM	1mM
Measured uM	CDex23	CDex24	CDex25	CDex26					All good Average
1	14.9051	52.5643	29.501	13.7062					27.6691
2	268.814	487.785	340.293	227.4					331.073
3	465.448	746.002	434.595	380.794					506.71	3:1 ratio	18.3132
4	548.649	716.607	412.397	439.467					529.28
5	450.405	594.204	322.787	411.414					444.702
6	294.385	471.634	268.162	350.605					346.196
7	209.55	309.525	218.003	263.922					250.25
8	185.795	234.226	203.591	203.874					206.872
9	188.182	178.616	207.51	152.202					181.627
10	196.692	196.502	186.042	130.614					177.463	SD
3:1 ratio	31.2275	14.1922	14.7315	27.7826					21.9834	8.80107
-3	849.242	1163.94	898.416	637.675					887.318
-2	831.189	1174.91	821.403	642.651					867.539
-1	812.494	1146.78	929.822	642.418					882.88
avg INJ (uM)	830.975	1161.88	883.214	640.915		WPI	Iprecio		879.245														Initial
Normalized																							Model%
1	1.79369	4.52408	3.34019	2.13854		2.73936	3.15888		2.94912												1	243.864	24.3864
2	32.3492	41.9824	38.529	35.4806		37.0048	37.1658		37.0853												2	573.603	57.3603
3	56.0123	64.2066	49.2061	59.4141		54.3101	60.1094		57.2098												3	732.493	73.2493
4	66.0247	61.6766	46.6928	68.5687		57.6307	63.8506		60.7407												4	759.734	75.9734
5	54.2019	51.1417	36.5469	64.1916		50.3693	52.6718		51.5205												5	677.268	67.7268
6	35.4264	40.5924	30.362	54.7038		42.5329	38.0094		40.2712												6	511.645	51.1645
7	25.2174	26.64	24.6829	41.179		32.9309	25.9287		29.4298												7	383.045	38.3045
8	22.3587	20.1593	23.0511	31.8098		27.4305	21.259		24.3447												8	322.987	32.2987
9	22.6459	15.373	23.4948	23.7476		23.6212	19.0094		21.3153												9	292.71	29.271
10	23.67	16.9125	21.0642	20.3793		20.7218	20.2912		20.5065												10	271.784	27.1784
volumes
1	1.00575	1.04885	1.04885	1.07759					1.04526
2	1.00575	1.02011	1.03448	1.07759					1.03448
3	1.00575	0.991379	1.04885	1.00575					1.01293
4	0.991379	1.02011	1.04885	1.00575					1.01652
5	1.02011	1.02011	1.07759	1.00575					1.03089
6	1.02011	1.03448	1.02011	1.00575					1.02011
7	1.02011	1.02011	1.00575	0.991379					1.00934
8	1.00575	1.04885	1.02011	1.00575					1.02011
9	0.991379	1.02011	1.00575	1.00575					1.00575
10	1.01293	1.04167	1.06322	1.02011					1.03448
-4
-3
-2
-1
Sample start	123.717	123.1	122.933	125.55
times
1	55	131	23	99
2	52	60	27	58
3	65	75	32	62
4	63	86	38	60
5	54	96	28	64
6	58	107	31	65
7	89	115	29	68
8	65	127	39	61
9	65	89	29	67
10	53	73	18	61
Time567
Total conc
1
2
3
4
5
6
7
8
9
10
sum
pMoles
injected
% recovered
3-5delta
