# Supplementary material for: Perilymph pharmacokinetics of marker applied through a cochlear implant in guinea pigs
Source: PLoS One. 2017 Aug 17;12(8):e0183374. doi: 10.1371/journal.pone.0183374 (PMC5560723; doi:10.1371/journal.pone.0183374)
Supplement: S1 File — (ZIP) [file pone.0183374.s001.zip › SFig5 & 6.xlsx]

## Sheet: STATS
		2 hr	1	14.453					2 hrs	81.8364
		2 hr	2	436.801					2 hrs	73.1161
		2 hr	3	794.594					2 hrs	71.0903
		2 hr	4	718.597			Check 4-8 decline		2 hrs	70.2319
		2 hr	5	500.392					2 hrs	79.6119
		2 hr	6	318.23					1 day	41.0382
		2 hr	7	190.872					1 day	70.5552
		2 hr	8	130.523					1 day	-4.53905
		2 hr	9	105.167					1 day	66.0924
		2 hr	10	78.3956					7 day	84.8223
		2 hr	1	2.98926					7 day	84.6421
		2 hr	2	235.856					7 day	79.8597
		2 hr	3	474.151
		2 hr	4	398.558
		2 hr	5	286.236
		2 hr	6	198.174
		2 hr	7	147.73
		2 hr	8	107.148
		2 hr	9	95.4328
		2 hr	10	80.8834
		2 hr	1	264.775
		2 hr	2	1604.59
		2 hr	3	1643.81
		2 hr	4	1357.15
		2 hr	5	986.975
		2 hr	6	709.005
		2 hr	7	481.102
		2 hr	8	392.347
		2 hr	9	285.499
		2 hr	10	235.141
		2 hr	1	173.75
		2 hr	2	1158.99
		2 hr	3	1676.93
		2 hr	4	1669.54
		2 hr	5	1279.25
		2 hr	6	938.45
		2 hr	7	678.744
		2 hr	8	496.99
		2 hr	9	421.498
		2 hr	10	383.258
		2 hr	1	140.68
		2 hr	2	1559.87
		2 hr	3	1817.11
		2 hr	4	1521.04
		2 hr	5	1013.7
		2 hr	6	655.401
		2 hr	7	408.739
		2 hr	8	310.111
		2 hr	9	251.615
		2 hr	10	215.127
		1 day	1	357.091
		1 day	2	1253.62
		1 day	3	1296.7
		1 day	4	1259.36
		1 day	5	1078.53
		1 day	6	985.009
		1 day	7	832.131
		1 day	8	742.542
		1 day	9	664.963
		1 day	10	593.079
		1 day	1	573.218
		1 day	2	1783.87
		1 day	3	2093.38
		1 day	4	1633.62
		1 day	5	1108.27
		1 day	6	855.41
		1 day	7	600.945
		1 day	8	481.016
		1 day	9	373.197
		1 day	10	308.287
		1 day	1	233.599
		1 day	2	1370.09
		1 day	3	1501.51
		1 day	4	1796.84
		1 day	5	2098.71
		1 day	6	2402.29
		1 day	7	2190.88
		1 day	8	1878.4
		1 day	9	1586.81
		1 day	10	1358.49
		1 day	1	723.704
		1 day	2	2348.56
		1 day	3	2810.59
		1 day	4	2406.84
		1 day	5	1876.94
		1 day	6	1278.02
		1 day	7	1035.58
		1 day	8	816.103
		1 day	9	645.905
		1 day	10	514.754
		7 day	1	756.368
		7 day	2	1547.64
		7 day	3	1496.55
		7 day	4	1132.75
		7 day	5	638.055
		7 day	6	357.919
		7 day	7	240.656
		7 day	8	171.925
		7 day	9	142.636
		7 day	10	120.734
		7 day	1	687.497
		7 day	2	1017.75
		7 day	3	1177.14
		7 day	4	982.189
		7 day	5	629.433
		7 day	6	359.946
		7 day	7	238.069
		7 day	8	150.843
		7 day	9	114.739
		7 day	10	84.4767
		7 day	1	1889.23
		7 day	2	2328.29
		7 day	3	1763.32
		7 day	4	1407.34
		7 day	5	882.141
		7 day	6	588.246
		7 day	7	390.804
		7 day	8	283.443
		7 day	9	249.054
		7 day	10	217.218

## Sheet: Graphs
																																								4-8 decline
																																										2 hr		1 day		7 day
																																									1	81.8364	2	41.0382	3	84.8223
																																									1	73.1161	2	70.5552	2.97	84.6421
																																									1	71.0903	2	-4.53905	3	79.8597
																																									1	70.2319	2	66.0924
																																									1	79.6119
																																				3-1 ratios										3-1 ratio - logs
																																				Absolute concs
																																				2	54.9778									0.30103	1.74019
																																				2	158.618									0.30103	2.20035
																																				2	6.20834									0.30103	0.792976
																																				2	9.65137									0.30103	0.984589
																																				2	12.9166									0.30103	1.11115
																																				24	3.63129									1.38021	0.560061
																																				24	3.65198									1.38021	0.562529
																																				24	6.42772									1.38021	0.808057
																																				24	3.88361									1.38021	0.589236
																																				168	1.9786									2.22531	0.296358
																																				168	1.71221									2.22531	0.233557
																																				168	0.933354									2.22531	-0.0299537

## Sheet: Sealed 10mM
								White tab orientation different (away from RW niche)???
	CI/Apex							CI/Apex
Solution	Dextran							Dextran
Pump	WPI							WPI
Rate(nl/min)	10							10
Time	120							120
Cochleostomy	new burr		No leak around the cochleostomy
Length of tube	long		same plunger as Cdex 46					plunger problem	plunger problem
Conc	10mM	10mM	10mM	10mM	10mM			10mM	10mM
Measured uM	CDex27	CDex46	CDex47	CDex48	CDex49	All good Average		CDex41	CDex45
1	14.453	2.98926	264.775	173.75	140.68	113.992		0.0158221	1.09895
2	436.801	235.856	1604.59	1158.99	1559.87	859.058		0.155702	0.366919
3	794.594	474.151	1643.81	1676.93	1817.11	1147.37		0.0808683	57.1181
4	718.597	398.558	1357.15	1669.54	1521.04	1035.96		0.0622896	50.0269
5	500.392	286.236	986.975	1279.25	1013.7	763.213		0.031619	52.1325
6	318.23	198.174	709.005	938.45	655.401	540.965		0.0189633	0
7	190.872	147.73	481.102	678.744	408.739	374.612		0.0277127	0
8	130.523	107.148	392.347	496.99	310.111	281.752		0.010399	0
9	105.167	95.4328	285.499	421.498	251.615	226.899		0.00686662	0
10	78.3956	80.8834	235.141	383.258	215.127	194.42	SD	0.0160584	0.318336
3:1 ratio	54.9778	158.618	6.20834	9.65137	12.9166	57.364	64.6761
-3	10747.4	10680.4	12590.6	11231.7	9719.78	11312.5		13003.9	9587.93
-2	11141	10328.6	10914.1	11226.7	9534.22	10902.6		13790.5	9126.18
-1		10693.9	11235.9	11691.8	10007.9			13419.3	8527.93
avg INJ (uM)	10944.2	10567.6	11580.2	11383.4	9753.98	11118.9		13404.5	9080.68
Normalized
1	0.132061	0.0282869	2.28644	1.52635	1.44229	0.993285		0.000118035	0.012102
2	3.99117	2.23187	13.8563	10.1814	15.9922	7.56518		0.00116156	0.00404066
3	7.26043	4.48682	14.195	14.7313	18.6294	10.1684		0.00060329	0.629007
4	6.56603	3.77149	11.7195	14.6664	15.5941	9.18086		0.00046469	0.550916
5	4.57222	2.70861	8.52296	11.2378	10.3927	6.7604		0.000235883	0.574104
6	2.90776	1.87529	6.12256	8.24401	6.71932	4.78741		0.000141469	0
7	1.74405	1.39794	4.15452	5.96256	4.19049	3.31477		0.000206741	0
8	1.19262	1.01392	3.38808	4.36591	3.17932	2.49013		7.7578e-05	0
9	0.96094	0.903066	2.4654	3.70274	2.57962	2.00804		5.1226e-05	0
10	0.716323	0.765388	2.03054	3.36681	2.20553	1.71977		0.000119798	0.00350564
RW
Samptime
volumes
1	1.00575	1.02011	1.04885	0.977011	1.02011	1.01293		1.04885	0.912356
2	1.00575	1.00575	0.991379	1.00575	0.991379	1.00216		1.04167	1.06322
3	1.00575	1.00575	0.991379	1.02011	0.998563	1.00575		1.02011	1.05603
4	0.991379	1.00575	0.977011	0.984195	0.991379	0.989583		1.00575	1.07759
5	0.998563	0.991379	0.991379	1.00575	1.02011	0.996767		1.0273	1.00575
6	0.991379	1.00575	1.00575	0.991379	0.998563	0.998563		1.06322	1.03448
7	1.02011	1.02011	1.03448	1.00575	0.991379	1.02011		1.02011	1.04167
8	1.00575	1.02011	1.00575	1.01293	1.01293	1.01114		1.07759	1.02011
9	1.01293	1.00575	1.02011	1.02011	1.00575	1.01473		1.0273	1.06322
10	0.998563	1.02011	1.00575	0.998563	1.00575	1.00575		1.04885	1.04885
-4
-3
-2
-1
Sample start	123.65	134.8	130	123.8	129.3	128.062		128.4				Modelfile
times
1	97	40	126	43	82	76.5		94			76.5	1.01293	113.992
2	78	40	110	54	66	70.5		77			70.5	1.00216	859.058
3	81	38	115	56	73	72.5		63			72.5	1.00575	1147.37
4	80	39	135	67	81	80.25		69			80.25	0.989583	1035.96
5	94	42	138	77	83	87.75		76			87.75	0.996767	763.213
6	84	46	167	106	92	100.75		70			100.75	0.998563	540.965
7	98	46	195	72	74	102.75		79			102.75	1.02011	374.612
8	97	43	165	72	99	94.25		89			94.25	1.01114	281.752
9	109	51	132	91	76	95.75		83			95.75	1.01473	226.899
10	102	44	90	70	82	76.5		65			76.5	1.00575	194.42
3-1 ratio	54.9778	158.618	6.20834	9.65137	12.9166
Total conc
1
2
3
4
5
6
7
8
9
10
sum
pMoles
injected
% recovered
3-5delta
4-8 decline %	81.8364	73.1161	71.0903	70.2319	79.6119

## Sheet: 24 hr injection
		24 hours recovery, less leak	24 hours recovery, less leak	24 hours recovery, less leak	24 hours recovery, less leak					24 hours recovery, with leak
		CI/Apex	CI/Apex	CI/Apex	CI/Apex					CI/Apex
	Solution	Dextran	Dextran	Dextran	Dextran					Dextran
	Pump	Iprecio	Iprecio	Iprecio	Iprecio					Iprecio
	Rate(nl/min)	10	10	10	10					10
	Time (min)	24 hr	24 hr	24 hr	24 hr					24 hr
								Average w/o
	Conc (uM)	10mM	10mM	10mM	10mM		AVERAGE	CDex34		10mM
		CDex32	CDex33	CDex34	CDex35					CDex31 leak
	1	357.091	573.218	233.599	723.704		471.903	551.338		183.746
	2	1253.62	1783.87	1370.09	2348.56		1689.04	1795.35		196.138
	3	1296.7	2093.38	1501.51	2810.59		1925.55	2066.89		162.913
	4	1259.36	1633.62	1796.84	2406.84		1774.17	1766.61		121.817
	5	1078.53	1108.27	2098.71	1876.94		1540.61	1354.58		98.2662
	6	985.009	855.41	2402.29	1278.02		1380.18	1039.48		78.4649
	7	832.131	600.945	2190.88	1035.58		1164.88	822.884		65.2046
	8	742.542	481.016	1878.4	816.103		979.515	679.887		63.1226
	9	664.963	373.197	1586.81	645.905		817.719	561.355		59.6015
	10	593.079	308.287	1358.49	514.754		693.652	472.04		62.1463
	-3	11939.3	14607.1	8921.97	9118.67		11146.8			10617
	-2	11121.2	12746	9585.97	8986.5		10609.9			10823.5
	-1	10685.8	12407.3	9473.26	8530.99		10274.3			11169.7
	avg INJ	11248.8	13253.5	9327.07	8878.72					10870.1
	Normalized
	1	3.17449	4.32504	2.50453	8.151		4.53876			1.69039
	2	11.1445	13.4597	14.6894	26.4516		16.4363			1.80439
	3	11.5275	15.795	16.0984	31.6553		18.769			1.49873
	4	11.1955	12.326	19.2648	27.108		17.4736			1.12066
	5	9.588	8.36212	22.5013	21.1398		15.3978			0.904006
	6	8.75659	6.45423	25.7561	14.3942		13.8403			0.721843
	7	7.39752	4.53425	23.4895	11.6636		11.7712			0.599854
	8	6.60109	3.62936	20.1392	9.19167		9.89034			0.580701
	9	5.91142	2.81584	17.013	7.27475		8.25374			0.548308
	10	5.27239	2.32609	14.565	5.79762		6.99027			0.571719
	MAX
	RW
volumes			volumes
	volumes
	1	1.00575	0.962644	0.948276	1.01293		0.982399	0.993774		1.01293
	2	0.984195	1.01293	0.962644	1.01293		0.993175	1.00335		0.984195
	3	1.01293	1.00575	0.948276	1.00575		0.993175	1.00814		1.04885
	4	0.977011	1.03448	0.991379	1.03448		1.00934	1.01533		1.02011
	5	0.998563	1.00575	1.0273	1.00575		1.00934	1.00335		1.03448
	6	0.977011	0.984195	1.00575	0.991379		0.989583	0.984195		1.04167
	7	1.02011	0.991379	0.998563	1.02011		1.00754	1.01054		1.0273
	8	1.00575	0.991379	1.02011	1.02011		1.00934	1.00575		1.04167
	9	1.00575	0.95546	1.02011	1.02011		1.00036	0.993774		1.07759
	10	0.998563	1.03448	0.991379	1.04885		1.01832	1.0273		1.04885
	-4
	-3
	-2
	-1
	Distance to RW
	Distance for model
	times
	1	188	151	543	195		269.25	178		55
	2	354	171	129	155		202.25	226.667		38
	3	215	194	413	168		247.5	192.333		47
	4	236	195	356	166		238.25	199		40
	5	255	234	312	161		240.5	216.667		56
	6	288	232	333	177		257.5	232.333		61
	7	302	216	333	190		260.25	236		29
	8	347	256	271	182		264	261.667		30
	9	359	254	328	187		282	266.667		42
	10	351	270	324	173		279.5	264.667	SD	44
	3-1 ratio	3.63129	3.65198	6.42772	3.88361		4.39865		1.35754					For model
	Total conc												178	0.993774	551.338
	1												226.667	1.00335	1795.35
	2												192.333	1.00814	2066.89
	3												199	1.01533	1766.61
	4												216.667	1.00335	1354.58
	5												232.333	0.984195	1039.48
	6												236	1.01054	822.884
	7												261.667	1.00575	679.887
	8												266.667	0.993774	561.355
	9												264.667	1.0273	472.04
	10
	sum
	pMoles
	injected
	% recovered
	4-8 decline	41.0382	70.5552	-4.53905	66.0924

## Sheet: 7 day injection
		7 day recovery, no leak
		CI/Apex	CI/Apex
	Solution	Dextran	Dextran
	Pump	Iprecio	Iprecio							Iprecio
	Rate(nl/min)	10	10							10
	Time (min)	168 hr	168hr							168hr
									prolapse		polyamide	pump not	polyamide
									apnea while sampling	kink in the polyamide ?	broke off	working	broke off
	Conc (uM)	10mM	10mM							10mM
		CDex36	CDex38	CDex44			AVERAGE		CDex40	CDex42	CDex43	CDex37	CDex39
	1	756.368	687.497	1889.23			1111.03		100.883	361.836	15.5268
	2	1547.64	1017.75	2328.29			1631.23		268.667	183.027	9.12192
	3	1496.55	1177.14	1763.32			1479		185.254	123.048	4.79677
	4	1132.75	982.189	1407.34			1174.09		109.518	86.6079	3.23668
	5	638.055	629.433	882.141			716.543		85.2918	71.8415	2.28691
	6	357.919	359.946	588.246			435.371		1153.7	38.8386	2.21834
	7	240.656	238.069	390.804			289.843			30.5533	1.49985
	8	171.925	150.843	283.443			202.071			23.9561	1.38899
	9	142.636	114.739	249.054			168.81			20.602	1.77459
	10	120.734	84.4767	217.218			140.81			17.4619	1.11154
	-3	10961.5	13240.9	9656.34			11286.2		12461.9	10764.6	11094.7
	-2	10727.7	13928	10033.4			11563		14707.5	10468	10116.5
	-1	11437.2	13046.7	9457.76			11313.9		16400.5	9841.71	10560.4
	avg INJ	11042.1	13405.2	9715.83			11387.7		14523.3	10358.1	10590.5
	Normalized
	1	6.84984	5.12857	19.4449			10.4744		0.694631	3.49328	0.14661
	2	14.0158	7.5922	23.9639			15.1906		1.8499	1.767	0.0861328
	3	13.5531	8.78119	18.149			13.4944		1.27556	1.18795	0.045293
	4	10.2584	7.32691	14.485			10.6901		0.754087	0.836139	0.030562
	5	5.77837	4.69542	9.07942			6.51774		0.587275	0.69358	0.0215939
	6	3.24139	2.68512	6.05452			3.99368		7.94379	0.374959	0.0209465
	7	2.17943	1.77594	4.02235			2.65924		0	0.294971	0.0141621
	8	1.55699	1.12526	2.91733			1.86653		0	0.231279	0.0131154
	9	1.29175	0.85593	2.56338			1.57035		0	0.198898	0.0167564
	10	1.0934	0.630177	2.23571			1.31976		0	0.168582	0.0104956
	MAX
	RW
volumes
	volumes
	1	1.03448	0.948276				0.991379		1.02011	1.0273	1.01293
	2	1.02011	1.00575				1.01293		1.05603	1.04885	1.00575
	3	1.04885	1.00575				1.0273		1.0273	1.04885	0.991379
	4	1.01293	0.991379				1.00216		1.04885	1.02011	1.02011
	5	1.00575	0.991379				0.998563		1.03448	1.00575	1.00575
	6	1.00575	1.03448				1.02011		0.775862	0.998563	1.00575
	7	0.998563	1.02011				1.00934			1.00575	1.00575
	8	1.03448	1.01293				1.02371			1.03448	1.00575
	9	1.00575	1.00575				1.00575			1.01293	0.998563
	10	0.991379	1.14224				1.06681			1.03448	1.02011
	-4
	-3
	-2
	-1
	Distance to RW
	Standard
	Distance for model
	times
	1	74	81				77.5			42	86		35
	2	75	141				108			52	43		34
	3	80	176				128			57	44		26
	4	93	66				79.5			50	50		30
	5	83	53				68			49	51		31
	6	68	60				64			49	50		31
	7	71	53				62			50	52		32
	8	89	53				71			51	53		35
	9	91	58				74.5			50	52		30
	10	64	47				55.5			46	41		25
								SDEV
	3-1 ratio	1.9786	1.71221	0.933354			1.54139	0.543157
	4-8 decline	84.8223	84.6421	79.8597
