# Supplementary material for: Perilymph pharmacokinetics of marker applied through a cochlear implant in guinea pigs
Source: PLoS One. 2017 Aug 17;12(8):e0183374. doi: 10.1371/journal.pone.0183374 (PMC5560723; doi:10.1371/journal.pone.0183374)
Supplement: S1 File — (ZIP) [file pone.0183374.s001.zip › SFig7.xlsx]

## Sheet: Vary Elim 95%FlowLoss
24 hr injection	Analysis of Implant Injection, Apical Sampling data
		Parameters Varied
			EasySTComm		6	6	6	6	6	6											1	4.08038
			EasySTElim		off	500	250	100	50	25											1000	4.08038
			EasyCSFflow		0.03	0.03	0.03	0.03	0.03	0.03
			EasyCSFosc		3	3	3	3	3	3
			EasySVComm		120	120	120	120	120	120
			EasySVElim		off	off	off	off	off	off
			EasySVVol		100	100	100	100	100	100
			Injection Rate(nL/min)		10	10	10	10	10	10
			Flowtype		SV+ST7	SV+ST7	SV+ST7	SV+ST7	SV+ST7	SV+ST7
			Flowloss		95	95	95	95	95	95
			Sample 3 % of animal		152.804	123.093	103.433	69.9314	44.3949	23.9002
		24 hr
		Mean
		Animal
	ALL 4 EXPTS
	1	471.903			2918.4	2130.76	1627.89	839.312	349.404	86.9025
	2	1689.04			2972.31	2299.45	1858.95	1128.14	608.487	247.388
	3	1925.55			2942.32	2370.21	1991.65	1346.56	854.845	460.209
	4	1774.17			2555.09	2067.53	1746.06	1199.8	782.557	442.302
	5	1540.61			2097.38	1696.32	1433.16	988.796	651.778	377.329
	6	1380.18			1757.08	1425.19	1208.19	843.487	567.924	341.883
	7	1164.88			1500.71	1220.18	1037.48	731.946	502.069	312.035
	8	979.515			1302.98	1062.75	906.935	647.755	453.463	291.076
	9	817.719			1160.99	950.014	813.756	588.323	419.901	277.347																		Calc peak 3@ 30 min			29.098	%
	10	693.652			1048.12	860.174	739.337	540.529	392.458	265.372
	sumsq				1.01887e+07	3.48968e+06	1.43506e+06	2.08082e+06	5.72711e+06	1.02557e+07
							BEST
		If high then decrease flow
Sample 3 - 1 ratio		4.08038			1.0082	1.11238	1.22346	1.60436	2.44658	5.2957
Amplitude Scaling					1.52804	1.23093	1.03433	0.699314	0.443949	0.239002
			Differences for SSQ		2446.49	1658.86	1155.98	367.409	-122.499	-385
					1283.27	610.41	169.917	-560.894	-1080.55	-1441.65
					1016.77	444.666	66.1074	-578.984	-1070.7	-1465.34
					780.927	293.363	-28.1064	-574.364	-991.61	-1331.86
					556.769	155.709	-107.457	-551.819	-888.837	-1163.29
					376.899	45.0108	-171.987	-536.695	-812.257	-1038.3
					335.823	55.301	-127.408	-432.938	-662.815	-852.849
					323.462	83.2333	-72.5805	-331.76	-526.052	-688.439
					343.273	132.296	-3.9629	-229.396	-397.817	-540.372
					354.464	166.521	45.6852	-153.123	-301.194	-428.28

## Sheet: Vary Flow 95%FlowLoss
24 hr injection	Analysis of Implant Injection, Apical Sampling data
		Parameters Varied
			EasySTComm		6	6	6	6	6												-0.1	4.08038
			EasySTElim		off	off	off	off	off												0.04	4.08038
			EasyCSFflow		0.015	0.03	0	-0.005	-0.001		for -0.005 and -0.001 flow need to turn off flow and set Apical Volume Generation to 0.005 and 0.001
			EasyCSFosc		3	3	3	3	3
			EasySVComm		120	120	120	120	120
			EasySVElim		off	off	off	off	off
			EasySVVol		100	100	100	100	100
			Injection Rate(nL/min)		10	10	10	10	10
			Flowtype		SV+ST7	SV+ST7	SV+ST7	SV+ST7	SV+ST7
			Flowloss		95	95	95	95	95
			Sample 3 % of animal		210.786	152.804	203.693	158.108	194.333
		24 hr
		Mean
		Animal
	ALL 4 EXPTS
	1	471.903			3728.2	2918.4	2374.56	800.009	1876.84
	2	1689.04			3935.85	2972.31	3214.41	2022.25	2952.01
	3	1925.55			4058.77	2942.32	3922.21	3044.45	3741.98
	4	1774.17			3419.52	2555.09	3757.97	3192.25	3643.85
	5	1540.61			2516.94	2097.38	2921.01	2536.8	2843.31
	6	1380.18			1842.47	1757.08	2075.18	1773.97	2012.34
	7	1164.88			1474.13	1500.71	1572.92	1306.29	1516.36
	8	979.515			1283.17	1302.98	1343.15	1105.52	1292.82
	9	817.719			1151.01	1160.99	1203.88	994.077	1159.64																			Calc peak 3@ 30 min			29.098	%
	10	693.652			1043.99	1048.12	1094.84	909.153	1055.83
	sumsq				2.44981e+07	1.01887e+07	1.68663e+07	4.74244e+06	1.29305e+07
								BEST
		If high then decrease flow
Sample 3 - 1 ratio		4.08038			1.08867	1.0082	1.65177	3.80551	1.99377			0.015	1.08867
												0.03	1.0082
Amplitude Scaling					2.10786	1.52804	2.03693	1.58108	1.94333			0	1.65177
												-0.005	3.80551
												-0.001	1.99377
			Differences for SSQ		3256.3	2446.49	1902.65	328.106	1404.93
					2246.81	1283.27	1525.38	333.216	1262.97
					2133.23	1016.77	1996.66	1118.9	1816.43
					1645.36	780.927	1983.8	1418.08	1869.69
					976.322	556.769	1380.4	996.187	1302.7
					462.292	376.899	694.995	393.785	632.154
					309.242	335.823	408.031	141.411	351.476
					303.656	323.462	363.632	126.002	313.301
					333.292	343.273	386.157	176.358	341.922
					350.335	354.464	401.184	215.501	362.178

## Sheet: Vary Flow(OLD)
24 hr injection	Analysis of Implant Injection, Apical Sampling data
		Parameters Varied
			EasySTComm		6
			EasySTElim		230	230	230	230	230															Label just FLOW
Injection at 10 nL/min			EasyCSFflow		0.015	0.03	0	-0.005	-0.001
			EasyCSFosc		3
			EasySVComm		120
			EasySVElim		230
			EasySVVol		100
			Injection Rate		0.01
			Gauss Stir sigma		off
			Gauss stir degree		off
			Apical Volume		off
			Loss to CSF%					45
						Can get close to 3:1 ratio by changing flow, but cannot get close to curve shape
		24 hr
		Mean				Highest curve with CSF entry flow at 15 nl/min
		w/o CDex34				Exceeds efflux flow at 10 nL/min
						If flow lower or higher, curve drops (more loss to CSF, more loss to apical regions)
	1	551.338			1383.74	1658.25	470.274	191.843	386.774
	2	1795.35			1766.49	1859.64	914.99	573.355	835.988
	3	2066.89			2120.62	1981.24	1533.78	1185.39	1461.09
	4	1766.61			2017.99	1690.01	1812.2	1569.96	1764.53
	5	1354.58			1698.1	1375.67	1663.72	1506.06	1633.56
	6	1039.48			1418.96	1150.11	1428.44	1314.25	1406.71
	7	822.884			1206.55	987.732	1224.21	1135.47	1207.32
	8	679.887			1051.17	871.127	1069.4	995.828	1055.34
	9	561.355			937.342	786.608	953.939	891.718	941.995
	10	472.04			841.497	715.989	856.612	805.323	846.749
	sumsq				1.58472e+06	1.42928e+06	1.92956e+06	2.95441e+06	2.1012e+06
						BEST
	3:1 ratio	3.74887			1.53253	1.19478	3.26145	6.17896	3.77763
																							-1	-0.001	3.77763
																							-5	-0.005	6.17896
																							0	0	3.26145
	-1	3.74887																					15	0.015	1.53253
	1	3.74887																					30	0.03	1.19478
			Differences for SSQ		832.4	1106.92	-81.0631	-359.494	-164.564
					-28.8575	64.2883	-880.36	-1222	-959.362
					53.7286	-85.6481	-533.112	-881.499	-605.8
					251.378	-76.5972	45.5888	-196.651	-2.0805
					343.52	21.0827	309.136	151.473	278.982
					379.475	110.634	388.964	274.773	367.228
					383.666	164.848	401.329	312.583	384.439
					371.283	191.24	389.514	315.941	375.455
					375.988	225.253	392.584	330.363	380.641
					369.457	243.948	384.572	333.282	374.708
