# Supplementary material for: Perilymph pharmacokinetics of marker applied through a cochlear implant in guinea pigs
Source: PLoS One. 2017 Aug 17;12(8):e0183374. doi: 10.1371/journal.pone.0183374 (PMC5560723; doi:10.1371/journal.pone.0183374)
Supplement: S1 File — (ZIP) [file pone.0183374.s001.zip › SFig8.xlsx]

## Sheet: AllTimes
24 hr injection	Analysis of Implant Injection, Apical Sampling data
			EasySTComm				7
			EasySTElim				800
Injection at 10 nL/min			EasyCSFflow				0.06
			EasyCSFosc				3
			EasySVComm				120
			EasySVElim				4000
			EasySVVol				100
			Injection Rate				0.01
							Inj stops at sampling
			Gauss Stir sigma
			Gauss stir degree
			Apical Volume
			Loss to CSF%
			FlowLoss with distance(%)				0
			ApexElim				30
		24 hr
		Mean					CheckBox ON
				All 4	Without
			2 hr	24 hr		7 day	2 hr	24 hr	7 day
	1		113.992	471.903	551.338	721.933	61.4121	642.482	643.59
	2		859.058	1689.04	1795.35	1282.7	675.875	1620.01	1621.42
	3		1147.37	1925.55	2066.89	1336.84	1175.17	1961.3	1962.51
	4		1035.96	1774.17	1766.61	1057.47	966.688	1597.03	1598.04
	5		763.213	1540.61	1354.58	633.744	688.277	1188.85	1189.67
	6		540.965	1380.18	1039.48	358.933	536.193	943.868	944.545
	7		374.612	1164.88	822.884	239.363	434.752	773.188	773.757
	8		281.752	979.515	679.887	161.384	355.941	639.373	639.86
	9		226.899	817.719	561.355	128.688	294.556	536.76	537.186
	10		194.42	693.652	472.04	102.605	242.493	449.452	449.827
	sumsq						3.99858e+06	1.32354e+07	1.32549e+07
							BEST
	3:1 ratio		10.0654	4.08038		1.85176	19.1358	3.05269
	0.001	0
	1000	0
	0.001	2066.89
	1000	2066.89
			Differences for SSQ				61.4121	642.482	643.59
							675.875	1620.01	1621.42
							1175.17	1961.3	1962.51
							966.688	1597.03	1598.04
							688.277	1188.85	1189.67
							536.193	943.868	944.545
							434.752	773.188	773.757
							355.941	639.373	639.86
							294.556	536.76	537.186
							242.493	449.452	449.827

## Sheet: 24hrfitVaryFL
24 hr injection	Analysis of Implant Injection, Apical Sampling data
			EasySTComm		7	7	10	7	7
			EasySTElim		2000	1200	1000	800	800
Injection at 10 nL/min			EasyCSFflow		0.05	0.05	0.05	0.05	0.06
			EasyCSFosc		3	3	3	3	3
sample 1440			EasySVComm		120	120	120	120	120
stop 1480			EasySVElim		4000	4000	4000	4000	4000
1440,InjGo,0			EasySVVol		100	100	100	100	100
			Injection Rate		0.01	0.01	0.01	0.01	0.01
					Inj stops at sampling	Inj stops at sampling	Inj stops at sampling	Inj stops at sampling	Inj stops at sampling
			Gauss Stir sigma
			Gauss stir degree
			Apical Volume
			Loss to CSF%		FLOW LOSS algorithm should be reduced to make elimination follow gradient better
			FlowLoss with distance(%)		35	20	0	0	0
			ApexElim		55	45	40	40	30
		24 hr
		Mean			CheckBox ON	CheckBox ON	CheckBox ON	CheckBox ON	CheckBox ON
		All 4
		24 hr
	1	471.903			851.144	774.901	886.167	814.379	642.482
	2	1689.04			1803.88	1769.56	2149.74	1901.99	1620.01
	3	1925.55			2164.43	2158.22	2469.62	2303.94	1961.3
	4	1774.17			1820.04	1819.7	1880.24	1941.97	1597.03
	5	1540.61			1378.37	1375.69	1309.39	1469.13	1188.85
	6	1380.18			1100.15	1094.75	1016.96	1166.88	943.868
	7	1164.88			905.592	898.939	843.798	956.117	773.188
	8	979.515			755.221	747.497	715.893	793.068	639.373
	9	817.719			640.582	631.86	619.627	668.582	536.76
	10	693.652			541.963	532.765	533.925	562.122	449.452
	sumsq				492853	448158	1.11387e+06	502475	788319
						BEST
	3:1 ratio	4.08038			2.54297	2.78516	2.78686	2.82908	3.05269	#DIV/0!	#DIV/0!	#DIV/0!
	0.001	4.08038
	1000	4.08038
	0.001	2066.89
	1000	2066.89
			Differences for SSQ		379.24	302.998	414.264	342.476	170.579
					114.845	80.524	460.703	212.952	-69.0238
					238.889	232.674	544.077	378.395	35.7555
					45.8779	45.5305	106.073	167.802	-177.137
					-162.248	-164.924	-231.226	-71.4824	-351.764
					-280.028	-285.429	-363.218	-213.303	-436.314
					-259.292	-265.945	-321.086	-208.767	-391.696
					-224.294	-232.018	-263.622	-186.447	-340.142
					-177.137	-185.858	-198.092	-149.136	-280.959
					-151.689	-160.887	-159.727	-131.53	-244.201

## Sheet: 2hrfitvary%FL
2 hr injection	Analysis of Implant Injection, Apical Sampling data
									Tail is high due to injection ongoing
									Flow stopped during sampling - but what is logic?????
			EasySTComm		8	8	6	6	7	7	7	7	7	10	7	7
			EasySTElim		2000	2000	2000	2000	2000	2000	1000	1200	1000	1000	800	800
Injection at 10 nL/min			EasyCSFflow		0.05	0.05	0.05	0.05	0.05	0.05	0.05	0.05	0.05	0.05	0.05	0.06
			EasyCSFosc		3	3	3	3	3	3	3	3	3	3	3	3
sample 120			EasySVComm		120	120	120	120	120	120	120	120	120	120	120	120
stop 160			EasySVElim		4000	4000	4000	4000	4000	4000	4000	4000	4000	4000	4000	4000
120,InjGo,0			EasySVVol		100	100	100	100	100	100	100	100	100	100	100	100
			Injection Rate		0.01	0.01	0.01	0.01	0.01	0.01	0.01	0.01	0.01	0.01	0.01	0.01
						Inj stops at sampling	Inj stops at sampling	Inj stops at sampling	Inj stops at sampling	Inj stops at sampling	Inj stops at sampling	Inj stops at sampling	Inj stops at sampling	Inj stops at sampling	Inj stops at sampling	Inj stops at sampling
			Gauss Stir sigma
			Gauss stir degree
			Apical Volume			Flow loss algo loses most marker from basal region and less from apex,
			Loss to CSF%			FLOW LOSS algorithm should be reduced to make elimination follow gradient better
			FlowLoss with distance(%)		40	50	45	40	40	35	25	20	0	0	0	0
			ApexElim		55	55	55	55	55	55	40	45	40	40	40	30
		2 hr
		Mean			CheckBox ON	CheckBox ON	CheckBox ON	CheckBox ON	CheckBox ON	CheckBox ON	CheckBox ON	CheckBox ON	CheckBox ON	CheckBox ON	CheckBox ON	CheckBox ON
		All
		2 hr
	1	113.992			49.4789	47.0807	48.7342	49.8178	49.353	50.5313	46.3326	50.0209	52.194	55	51.6237	61.4121
	2	859.058			642.718	612.357	527.138	539.587	593.115	607.482	577.101	614.666	651.077	808.196	645.243	675.875
	3	1147.37			1220.41	1154.01	1047.22	1067.43	1136.57	1158.68	1118.89	1174.23	1233.56	1422.02	1224.77	1175.17
	4	1035.96			1091.3	944.98	969.111	987.634	984.607	1003.73	970.995	1018.24	1070.52	1068.33	1062.7	966.688
	5	763.213			841.272	646.863	732.622	747.125	707.968	722.328	697.011	732.742	771.753	675.786	765.709	688.277
	6	540.965			700.289	495.998	578.859	590.359	550.945	562.139	540.866	569.275	598.959	500.882	594.136	536.193
	7	374.612			620.205	403.282	468.706	478.016	447.049	456.114	437.839	461.218	484.763	406.831	480.748	434.752
	8	281.752			569.751	334.237	382.277	389.873	367.702	375.155	359.167	378.731	397.643	340.671	394.241	355.941
	9	226.899			533.787	280.823	314.698	320.967	306.047	312.266	298.072	314.697	330.085	290.151	327.151	294.556
	10	194.42			503.319	234.8	257.52	262.655	253.351	258.503	246.123	260.111	272.582	246.141	270.053	242.493
	sumsq				423698	97334.3	161950	153492	103181	97365.1	111221	95515	101454	102979	98834.7	63539.4
																BEST
	3:1 ratio	10.0654			24.6652	24.5113	21.4883	21.4267	23.0294	22.9299	24.1491	23.4749	23.6341	25.8548	23.7249	19.1358	#DIV/0!	#DIV/0!
	0.001	10.0654
	1000	10.0654
	0.001	2066.89
	1000	2066.89
			Differences for SSQ		-64.513	-66.9112	-65.2577	-64.174	-64.6389	-63.4605	-67.6593	-63.9709	-61.7978	-58.9919	-62.3681	-52.5798
					-216.34	-246.701	-331.92	-319.471	-265.943	-251.576	-281.957	-244.392	-207.981	-50.8621	-213.815	-183.183
					73.0356	6.6352	-100.156	-79.9399	-10.8039	11.3073	-28.4792	26.8628	86.1883	274.643	77.3954	27.7963
					55.3424	-90.9792	-66.8487	-48.3257	-51.3519	-32.2286	-64.9638	-17.7227	34.5558	32.3661	26.7413	-69.2711
					78.059	-116.35	-30.5907	-16.0882	-55.2445	-40.8851	-66.2017	-30.471	8.54052	-87.4264	2.49653	-74.9355
					159.324	-44.9669	37.894	49.3944	9.98033	21.1741	-0.0984802	28.3106	57.9942	-40.0828	53.171	-4.77144
					245.593	28.6704	94.0944	103.404	72.4372	81.5023	63.2276	86.6063	110.151	32.2189	106.136	60.1402
					287.999	52.4849	100.525	108.121	85.9503	93.4036	77.4151	96.9794	115.891	58.9198	112.489	74.1896
					306.888	53.9239	87.7988	94.0681	79.1479	85.3667	71.1724	87.7979	103.186	63.252	100.252	67.6569
					308.899	40.38	63.1	68.2355	58.9312	64.0833	51.7032	65.6913	78.162	51.7214	75.6334	48.0734

## Sheet: 2hrfit95%FL
2 hr injection	Analysis of Implant Injection, Apical Sampling data
			EasySTComm		8	20	4	8	8	8	8
			EasySTElim		2000	2000	2000	3000	5000	10000	20000
Injection at 10 nL/min			EasyCSFflow		0.05	0.05	0.05	0.05	0.05	0.05	0.05
			EasyCSFosc		3	3	3	3	3	3	3
			EasySVComm		120	120	120	120	120	120	120												Tail is high due to injection ongoing
			EasySVElim		4000	4000	4000	4000	4000	10000	20000
			EasySVVol		100	100	100	100	100	100	100
			Injection Rate		0.01	0.01	0.01	0.01	0.01	0.01	0.01
			Gauss Stir sigma
			Gauss stir degree
			Apical Volume
			Loss to CSF%
			FlowLoss with distance(%)		95	95	95	95	95	95	95
			ApexElim		55	55	55	55	80	150	300
		2 hr
		Mean			CheckBox ON	CheckBox ON
		All
		2 hr
	1	113.992			37.8785	47.8159	43.0532	38.1552	42.1994	46.7846	49.6393
	2	859.058			495.408	773.638	332.663	498.22	534.668	574.713	599.05
	3	1147.37			998.927	1375.37	747.826	1003.11	1053.99	1108.77	1141.55
	4	1035.96			905.439	959.603	877.044	909.031	951.266	996.522	1023.5
	5	763.213			702.898	579.241	807.455	705.637	738.23	773.196	794.061
	6	540.965			591.109	441.992	713.581	593.322	620.712	650.146	667.727
	7	374.612			528.909	402.991	628.634	530.809	554.935	580.874	596.372
	8	281.752			490.965	397.698	559.579	492.648	514.684	538.387	552.549
	9	226.899			464.052	396.349	507.178	465.579	486.215	508.424	521.696
	10	194.42			441.401	392.772	466.084	442.796	461.958	482.574	494.892
	sumsq				368077	195438	792841	366467	358855	371129	388653
						BEST
	3:1 ratio	10.0654			26.3719	28.764	17.3698	26.2902	24.9764	23.6994	22.9968	#DIV/0!
	0.001	10.0654
	1000	10.0654
	0.001	2066.89
	1000	2066.89
			Differences for SSQ		-76.1134	-66.176	-70.9387	-75.8366	-71.7925	-67.2073	-64.3525
					-363.65	-85.4202	-526.395	-360.838	-324.39	-284.345	-260.008
					-148.445	228.002	-399.545	-144.263	-93.3818	-38.6027	-5.82676
					-130.521	-76.3565	-158.915	-126.929	-84.6936	-39.4377	-12.455
					-60.3143	-183.971	44.2421	-57.576	-24.983	9.98325	30.8485
					50.1439	-98.9733	172.617	52.357	79.7472	109.181	126.763
					154.297	28.379	254.022	156.198	180.323	206.262	221.76
					209.213	115.946	277.827	210.896	232.933	256.635	270.797
					237.153	169.45	280.279	238.679	259.316	281.525	294.797
					246.982	198.352	271.664	248.376	267.538	288.155	300.472

## Sheet: Vary Elim 95%FlowLoss
24 hr injection	Analysis of Implant Injection, Apical Sampling data
		Parameters Varied			ST off
			EasySTComm		6	6	6	6	6	6											1	4.08038
			EasySTElim		10000	500	250	100	50	25											1000	4.08038
			EasyCSFflow		0.03	0.03	0.03	0.03	0.03	0.03
			EasyCSFosc		3	3	3	3	3	3
			EasySVComm		120	120	120	120	120	120
			EasySVElim		off	off	off	off	off	off
			EasySVVol		100	100	100	100	100	100
			Injection Rate(nL/min)		10	10	10	10	10	10
			Flowtype		SV+ST7	SV+ST7	SV+ST7	SV+ST7	SV+ST7	SV+ST7
			Flowloss		95	95	95	95	95	95
		24 hr
		Mean
		Animal
	ALL 4 EXPTS
	1	471.903			2918.4	2130.76	1627.89	839.312	349.404	86.9025
	2	1689.04			2972.31	2299.45	1858.95	1128.14	608.487	247.388
	3	1925.55			2942.32	2370.21	1991.65	1346.56	854.845	460.209
	4	1774.17			2555.09	2067.53	1746.06	1199.8	782.557	442.302
	5	1540.61			2097.38	1696.32	1433.16	988.796	651.778	377.329
	6	1380.18			1757.08	1425.19	1208.19	843.487	567.924	341.883
	7	1164.88			1500.71	1220.18	1037.48	731.946	502.069	312.035
	8	979.515			1302.98	1062.75	906.935	647.755	453.463	291.076
	9	817.719			1160.99	950.014	813.756	588.323	419.901	277.347
	10	693.652			1048.12	860.174	739.337	540.529	392.458	265.372
	sumsq				1.01887e+07	3.48968e+06	1.43506e+06	2.08082e+06	5.72711e+06	1.02557e+07
							BEST
		If high then decrease flow																						25	5.2957
Sample 3 - 1 ratio		4.08038			1.0082	1.11238	1.22346	1.60436	2.44658	5.2957														50	2.44658
																								100	1.60436
Amplitude Scaling					1.52804	1.23093	1.03433	0.699314	0.443949	0.239002														250	1.22346
																								500	1.11238
			Differences for SSQ		2446.49	1658.86	1155.98	367.409	-122.499	-385
					1283.27	610.41	169.917	-560.894	-1080.55	-1441.65
					1016.77	444.666	66.1074	-578.984	-1070.7	-1465.34
					780.927	293.363	-28.1064	-574.364	-991.61	-1331.86
					556.769	155.709	-107.457	-551.819	-888.837	-1163.29
					376.899	45.0108	-171.987	-536.695	-812.257	-1038.3
					335.823	55.301	-127.408	-432.938	-662.815	-852.849
					323.462	83.2333	-72.5805	-331.76	-526.052	-688.439
					343.273	132.296	-3.9629	-229.396	-397.817	-540.372
					354.464	166.521	45.6852	-153.123	-301.194	-428.28

## Sheet: SampleTimes95%FlowLoss
24 hr injection	Analysis of Implant Injection, Apical Sampling data
							TRY
			EasySTComm		8		8		8			8			5
			EasySTElim		2000		OFF		2000			off			4000
Injection at 10 nL/min			EasyCSFflow		0.05		0.05		0.05			0.05			0.05
			EasyCSFosc		3		3		3			3			3
			EasySVComm		120		120		120			120			120
			EasySVElim		4000		4000		off			off			off
			EasySVVol		100		100		100			100			100
			Injection Rate		0.01		0.01		0.01			0.01			0.01
			Gauss Stir sigma
			Gauss stir degree
			Apical Volume
			Loss to CSF%
			FlowLoss with distance(%)		40		95		95			95			95
			ApexElim		55		55		55			off			110
		24 hr
		Mean			CheckBox ON		CheckBox ON		CheckBox ON						CheckBox ON
		w/o CDex34										no Elim	no Elim		xcomm 5	xcomm 5
		24 hr	2 hr	7 day	2 hr	24 hr	7 day		24hr	2hr		2hr	24hr		24hr	2hr
	1	551.338	113.992	721.933	49.478	803.304	809.269		673.176	40.7656		56.8629	2173.39		1134.25	50.1582
	2	1795.35	859.058	1282.7	642.707	1768.5	1774.72		1274.43	536.017		670.909	2480.36		1580.8	454.25
	3	2066.89	1147.37	1336.84	1220.39	2135.09	2140.19		1613.16	1029.47		1200.95	2544.68		1865.27	925.513
	4	1766.61	1035.96	1057.47	1091.27	1820.54	1824.74		1349.79	881.411		1016.04	2059.53		1715.51	949.16
	5	1354.58	763.213	633.744	841.239	1424.87	1428.3		1071.62	689.815		792.951	1637.4		1452.67	825.665
	6	1039.48	540.965	358.933	700.256	1180.78	1183.63		910.628	587.223		673.915	1387.3		1243.01	720.106
	7	822.884	374.612	239.363	620.175	1024.79	1027.21		810.486	530.493		606.993	1219.59		1079.16	638.986
	8	679.887	281.752	161.384	569.724	914.688	916.783		741.597	495.752		564.957	1100.21		954.677	578.135
	9	561.355	226.899	128.688	533.761	834.438			690.916	470.013		534.228	1014.01		862.267	532.413
	10	472.04	194.42	102.605	503.292	764.822			646.492	448.336		507.685	935.358		785.18	495.204
	sumsq				3.18665e+06	352867	199786		813665	4.48117e+06		3.33297e+06	4.36894e+06
							BEST
	3:1 ratio	3.74887	10.0654	1.85176	24.6653	2.65789	2.6446	#DIV/0!	2.39634	25.2535	#DIV/0!	21.1201
	0.001	3.74887
	1000	3.74887
	0.001	2066.89
	1000	2066.89
			Differences for SSQ		-501.86	251.966	257.931		121.839	-510.572		-494.475	1622.05
					-1152.64	-26.8537	-20.6299		-520.919	-1259.33		-1124.44	685.011
					-846.503	68.2004	73.3029		-453.733	-1037.42		-865.941	477.793
					-675.335	53.9344	58.1302		-416.82	-885.198		-750.565	292.919
					-513.344	70.2843	73.714		-282.962	-664.768		-561.632	282.821
					-339.224	141.302	144.147		-128.853	-452.257		-365.566	347.816
					-202.709	201.905	204.322		-12.398	-292.392		-215.891	396.702
					-110.163	234.801	236.896		61.7103	-184.135		-114.929	420.323
					-27.5939	273.083			129.561	-91.3414		-27.1266	452.658
					31.2523	292.782			174.452	-23.7037		35.6449	463.318
