# Supplementary material for: Perilymph pharmacokinetics of marker applied through a cochlear implant in guinea pigs
Source: PLoS One. 2017 Aug 17;12(8):e0183374. doi: 10.1371/journal.pone.0183374 (PMC5560723; doi:10.1371/journal.pone.0183374)
Supplement: S1 File — (ZIP) [file pone.0183374.s001.zip › SFig9C.xlsx]

## Sheet: Sheet1
															Greenwood - calculated proportionately							Tsuju & Liberman 1997				Calculated distance along ST			Organ of Corti			Corrected to OC 21.8			MiniSubbed to 0.1 scale
Guinea Pig												Distance from base			ST	SM	SV		ST Smooth	ST	OC	Liberman along BM (21.8 mm) (OC in model)				Based on OC/ST interaction data			Scala Tympani	OC	ST	OC	ST		OC	ST smoothed							3 pt smoothed
			Convert Frequency to distance											0	43.7395	43.7395	43.7395		0	0	0	54.7293				-0.2518			0	0	0	0	0		0	0	0	22			0	0	0
				Freq (kHz)								Distance from apex		0.1	42.5119	42.7736	42.3871		0.0333333	0.0333333	0.1	53.2368				-0.190851			0	0.1	0	0.114737	0		0.1	0.0333333	0	22			0.1	0	0.0333333
	A	0.35	F	0.707										0.2	41.3184	41.8289	41.0762		0.0732	0.0666667	0.2	51.7849				-0.129485			1	0.2	0.1	0.229474	0.1		0.2	0.0666667					0.2	0.1	0.0666667
	smalla	0.1135								Enter distance				0.3	40.1583	40.9049	39.8056		0.111762	0.116333	0.3	50.3727				-0.0677062			1	0.3	0.1	0.344211	0.1		0.3	0.116333					0.3	0.1	0.116333
	k	0.85										Frequency (kHz)		0.4	39.0304	40.0012	38.574		0.154619	0.149667	0.4	48.999				-0.0055184			2	0.4	0.2	0.458947	0.2		0.4	0.149667					0.4	0.149	0.149667
				4.0342		Distane from Apex along organ of Corti				4		0.698061		0.5	37.934	39.1172	37.3802		0.207	0.183	0.5	47.6627				0.057075			2	0.5	0.2	0.573684	0.2		0.5	0.183					0.5	0.2	0.183
Greenwood length		18.5		14.4658		Distance from base along organ of Corti				13.5		0.995409		0.6	36.8682	38.2527	36.2231		0.264143	0.233333	0.6	46.3629				0.12007			3	0.6	0.3	0.688421	0.3		0.6	0.233333					0.6	0.2	0.233333
														0.7	35.8321	37.4071	35.1015		0.323714	0.3	0.7	45.0985				0.183464			4	0.7	0.4	0.803158	0.4		0.7	0.3					0.7	0.3	0.3
New Greenwood Model														0.8	34.8249	36.5801	34.0143		0.383286	0.4	0.8	43.8686				0.247253			5	0.8	0.5	0.917895	0.5		0.8	0.4					0.8	0.4	0.4
SV length		15.5		12.12		Distance along SV				11.299		1.00018		0.9	33.8458	35.7713	32.9606		0.442857	0.466667	0.9	42.6722				0.311433			5	0.9	0.5	1.03263	0.5		0.9	0.466667					0.9	0.5	0.466667
SM length		21.8		17.0462		Distance along SM				16.03		0.960926		1	32.8939	34.9801	31.9392		0.495238	0.533333	1	41.5085				0.376			6	1	0.6	1.14737	0.6		1	0.533333					1	0.5	0.533333
ST length		17.1		13.3711		Distance along ST				11.8		1.26877		1.1	31.9686	34.2063	30.9492		0.538095	0.566667	1.1	40.3765				0.440951			6	1.1	0.6	1.26211	0.6		1.1	0.566667					1.1	0.6	0.566667
														1.2	31.0691	33.4495	29.9895		0.571429	0.6	1.2	39.2754				0.506283			6	1.2	0.6	1.37684	0.6		1.2	0.6					1.2	0.6	0.6
														1.3	30.1946	32.7093	29.0594		0.604762	0.6	1.3	38.2043				0.571992			6	1.3	0.6	1.49158	0.6		1.3	0.6					1.3	0.6	0.6
														1.4	29.3446	31.9853	28.1578		0.642857	0.6	1.4	37.1624				0.638074			7	1.4	0.7	1.60632	0.7		1.4	0.6					1.4	0.6	0.6
														1.5	28.5182	31.2772	27.2839		0.685714	0.633333	1.5	36.149				0.704525			8	1.5	0.8	1.72105	0.8		1.5	0.633333					1.5	0.6	0.633333
														1.6	27.7149	30.5847	26.4369		0.728571	0.7	1.6	35.1631				0.771342			9	1.6	0.9	1.83579	0.9		1.6	0.7					1.6	0.7	0.7
														1.7	26.934	29.9073	25.6158		0.77619	0.8	1.7	34.2042				0.838522			9	1.7	0.9	1.95053	0.9		1.7	0.8					1.7	0.8	0.8
														1.8	26.1748	29.2448	24.82		0.828571	0.866667	1.8	33.2714				0.906061			10	1.8	1	2.06526	1		1.8	0.866667					1.8	0.9	0.866667
														1.9	25.4368	28.5968	24.0486		0.885714	0.9	1.9	32.3641				0.973955			10	1.9	1	2.18	1		1.9	0.9					1.9	0.9	0.9
														2	24.7194	27.963	23.3009		0.942857	0.933333	2	31.4814				1.0422			11	2	1.1	2.29474	1.1		2	0.933333					2	0.9	0.933333
														2.1	24.022	27.3432	22.5762		0.995238	0.966667	2.1	30.6229				1.11079			12	2.1	1.2	2.40947	1.2		2.1	0.966667					2.1	1	0.966667
														2.2	23.344	26.7369	21.8737		1.04762	1.03333	2.2	29.7878				1.17973			12	2.2	1.2	2.52421	1.2		2.2	1.03333					2.2	1	1.03333
														2.3	22.6849	26.1439	21.1928		1.10252	1.1	2.3	28.9754				1.24901			13	2.3	1.3	2.63895	1.3		2.3	1.1					2.3	1.1	1.1
														2.4	22.0442	25.564	20.5328		1.16219	1.16667	2.4	28.1852				1.31863			14	2.4	1.4	2.75368	1.4		2.4	1.16667					2.4	1.2	1.16667
														2.5	21.4214	24.9967	19.8931		1.22662	1.23333	2.5	27.4166				1.38858			15	2.5	1.5	2.86842	1.5		2.5	1.23333					2.5	1.2	1.23333
														2.6	20.8159	24.4419	19.273		1.29805	1.28433	2.6	26.6689				1.45885			17	2.6	1.7	2.98316	1.7		2.6	1.28433					2.6	1.3	1.28433
														2.7	20.2273	23.8993	18.672		1.379	1.351	2.7	25.9416				1.52946			18	2.7	1.8	3.09789	1.8		2.7	1.351					2.7	1.353	1.351
														2.8	19.6551	23.3685	18.0894		1.46471	1.41767	2.8	25.2341				1.60039			18	2.8	1.8	3.21263	1.8		2.8	1.41767					2.8	1.4	1.41767
														2.9	19.0989	22.8494	17.5247		1.55043	1.53333	2.9	24.546				1.67164			19	2.9	1.9	3.32737	1.9		2.9	1.53333					2.9	1.5	1.53333
														3	18.5581	22.3417	16.9774		1.63362	1.66667	3	23.8766				1.7432			19	3	1.9	3.44211	1.9		3	1.66667					3	1.7	1.66667
														3.1	18.0325	21.8452	16.4468		1.71443	1.76667	3.1	23.2254				1.81508			20	3.1	2	3.55684	2		3.1	1.76667					3.1	1.8	1.76667
														3.2	17.5215	21.3595	15.9326		1.79048	1.83333	3.2	22.592				1.88726			21	3.2	2.1	3.67158	2.1		3.2	1.83333					3.2	1.8	1.83333
														3.3	17.0247	20.8845	15.4342		1.85952	1.86667	3.3	21.9759				1.95975			22	3.3	2.2	3.78632	2.2		3.3	1.86667					3.3	1.9	1.86667
														3.4	16.5418	20.4198	14.951		1.92143	1.91667	3.4	21.3766				2.03254			23	3.4	2.3	3.90105	2.3		3.4	1.91667					3.4	1.9	1.91667
														3.5	16.0723	19.9654	14.4827		1.98333	1.95	3.5	20.7937				2.10563			23	3.5	2.3	4.01579	2.3		3.5	1.95					3.5	1.95	1.95
														3.6	15.616	19.521	14.0288		2.04524	2.01667	3.6	20.2266				2.17901			24	3.6	2.4	4.13053	2.4		3.6	2.01667					3.6	2	2.01667
														3.7	15.1724	19.0863	13.5888		2.1119	2.1	3.7	19.675				2.25268			25	3.7	2.5	4.24526	2.5		3.7	2.1					3.7	2.1	2.1
														3.8	14.7411	18.6611	13.1624		2.18095	2.2	3.8	19.1384				2.32664			26	3.8	2.6	4.36	2.6		3.8	2.2					3.8	2.2	2.2
														3.9	14.3218	18.2453	12.749		2.25705	2.26667	3.9	18.6165				2.40088			27	3.9	2.7	4.47474	2.7		3.9	2.26667					3.9	2.3	2.26667
														4	13.9143	17.8386	12.3483		2.33314	2.33333	4	18.1088				2.4754			28	4	2.8	4.58947	2.8		4	2.33333					4	2.3	2.33333
														4.1	13.5181	17.4408	11.96		2.40686	2.4	4.1	17.6149				2.5502			29	4.1	2.9	4.70421	2.9		4.1	2.4					4.1	2.4	2.4
Old Model														4.2	13.1329	17.0517	11.5835		2.47829	2.48267	4.2	17.1346				2.62527			30	4.2	3	4.81895	3		4.2	2.48267					4.2	2.5	2.48267
SV length		15.5												4.3	12.7585	16.6711	11.2186		2.55448	2.54933	4.3	16.6673				2.70061			32	4.3	3.2	4.93368	3.2		4.3	2.54933					4.3	2.548	2.54933
SM length		22												4.4	12.3945	16.299	10.865		2.63543	2.616	4.4	16.2127				2.77621			33	4.4	3.3	5.04842	3.3		4.4	2.616					4.4	2.6	2.616
ST length		16.2												4.5	12.0407	15.9349	10.5221		2.7259	2.7	4.5	15.7706				2.85208			34	4.5	3.4	5.16316	3.4		4.5	2.7					4.5	2.7	2.7
					Implant insertion Distance			Hearing Loss						4.6	11.6967	15.5789	10.1899		2.82362	2.8	4.6	15.3405				2.9282			35	4.6	3.5	5.27789	3.5		4.6	2.8					4.6	2.8	2.8
					ST	lookup ST freq			lookup ST distance					4.7	11.3624	15.2306	9.86779		2.92824	2.9	4.7	14.9222				3.00458			36	4.7	3.6	5.39263	3.6		4.7	2.9					4.7	2.9	2.9
					1.5	24.5		4	6.95					4.8	11.0373	14.8901	9.5556		3.03286	3.03333	4.8	14.5152				3.0812			37	4.8	3.7	5.50737	3.7		4.8	3.03333					4.8	3	3.03333
					1.5	0.01		4	-1					4.9	10.7213	14.5569	9.253		3.135	3.16667	4.9	14.1194				3.15808			38	4.9	3.8	5.62211	3.8		4.9	3.16667					4.9	3.2	3.16667
					8.25	0.01		11.314	-1					5	10.4141	14.2311	8.95969		3.235	3.28167	5	13.7343				3.2352			38	5	3.8	5.73684	3.8		5	3.28167					5	3.3	3.28167
					8.25	2.58		11.314	3.8					5.1	10.1155	13.9124	8.67539		3.335	3.34833	5.1	13.3598				3.31256			39	5.1	3.9	5.85158	3.9		5.1	3.34833					5.1	3.345	3.34833
														5.2	9.82523	13.6008	8.39983		3.43024	3.415	5.2	12.9954				3.39016			40	5.2	4	5.96632	4		5.2	3.415					5.2	3.4	3.415
														5.3	9.54303	13.2959	8.13272		3.51595	3.5	5.3	12.641				3.46798			41	5.3	4.1	6.08105	4.1		5.3	3.5					5.3	3.5	3.5
														5.4	9.26869	12.9977	7.87382		3.59262	3.6	5.4	12.2963				3.54604			42	5.4	4.2	6.19579	4.2		5.4	3.6					5.4	3.6	3.6
														5.5	9.00201	12.7061	7.62287		3.66452	3.7	5.5	11.9609				3.62432			43	5.5	4.3	6.31053	4.3		5.5	3.7					5.5	3.7	3.7
														5.6	8.74275	12.4209	7.37963		3.73643	3.76667	5.6	11.6348				3.70283			44	5.6	4.4	6.42526	4.4		5.6	3.76667					5.6	3.8	3.76667
														5.7	8.49073	12.1419	7.14385		3.80786	3.81833	5.7	11.3175				3.78155			45	5.7	4.5	6.54	4.5		5.7	3.81833					5.7	3.8	3.81833
														5.8	8.24573	11.8691	6.91532		3.87929	3.85167	5.8	11.0088				3.86049			46	5.8	4.6	6.65474	4.6		5.8	3.85167					5.8	3.855	3.85167
														5.9	8.00756	11.6022	6.69381		3.95071	3.91833	5.9	10.7086				3.93964			47	5.9	4.7	6.76947	4.7		5.9	3.91833					5.9	3.9	3.91833
														6	7.77603	11.3412	6.4791		4.0269	4	6	10.4166				4.019			48	6	4.8	6.88421	4.8		6	4					6	4	4
														6.1	7.55096	11.0859	6.27098		4.11	4.1	6.1	10.1325				4.09856			48	6.1	4.8	6.99895	4.8		6.1	4.1					6.1	4.1	4.1
														6.2	7.33216	10.8362	6.06925		4.20033	4.2	6.2	9.85616				4.17832			49	6.2	4.9	7.11368	4.9		6.2	4.2					6.2	4.2	4.2
														6.3	7.11946	10.592	5.87372		4.29067	4.3	6.3	9.58737				4.25828			50	6.3	5	7.22842	5		6.3	4.3					6.3	4.3	4.3
														6.4	6.91269	10.3532	5.6842		4.37886	4.4	6.4	9.32591				4.33843			51	6.4	5.1	7.34316	5.1		6.4	4.4					6.4	4.4	4.4
														6.5	6.71168	10.1196	5.50049		4.46457	4.484	6.5	9.07158				4.41877			52	6.5	5.2	7.45789	5.2		6.5	4.484					6.5	4.5	4.484
														6.6	6.51628	9.89109	5.32243		4.54552	4.55067	6.6	8.82419				4.4993			53	6.6	5.3	7.57263	5.3		6.6	4.55067					6.6	4.552	4.55067
														6.7	6.32633	9.66761	5.14984		4.62171	4.61733	6.7	8.58354				4.58001			54	6.7	5.4	7.68737	5.4		6.7	4.61733					6.7	4.6	4.61733
														6.8	6.14167	9.44903	4.98254		4.69314	4.7	6.8	8.34945				4.6609			55	6.8	5.5	7.80211	5.5		6.8	4.7					6.8	4.7	4.7
														6.9	5.96216	9.23525	4.82039		4.76686	4.76667	6.9	8.12175				4.74196			57	6.9	5.7	7.91684	5.7		6.9	4.76667					6.9	4.8	4.76667
														7	5.78765	9.02616	4.66321		4.84295	4.83333	7	7.90026				4.8232			58	7	5.8	8.03158	5.8		7	4.83333					7	4.8	4.83333
														7.1	5.61801	8.82165	4.51086		4.91905	4.9	7.1	7.68481				4.9046			59	7.1	5.9	8.14632	5.9		7.1	4.9					7.1	4.9	4.9
														7.2	5.45309	8.62163	4.36319		4.99286	5	7.2	7.47524				4.98617			60	7.2	6	8.26105	6		7.2	5					7.2	5	5
														7.3	5.29278	8.426	4.22006		5.06905	5.08333	7.3	7.27138				5.0679			60	7.3	6	8.37579	6		7.3	5.08333					7.3	5.1	5.08333
														7.4	5.13693	8.23466	4.08132		5.15	5.15	7.4	7.07308				5.14979			61	7.4	6.1	8.49053	6.1		7.4	5.15					7.4	5.15	5.15
														7.5	4.98543	8.04751	3.94684		5.24048	5.21667	7.5	6.88019				5.23182			62	7.5	6.2	8.60526	6.2		7.5	5.21667					7.5	5.2	5.21667
														7.6	4.83815	7.86447	3.81649		5.33571	5.3	7.6	6.69256				5.31401			63	7.6	6.3	8.72	6.3		7.6	5.3					7.6	5.3	5.3
														7.7	4.69498	7.68545	3.69014		5.4381	5.4	7.7	6.51004				5.39635			65	7.7	6.5	8.83474	6.5		7.7	5.4					7.7	5.4	5.4
														7.8	4.5558	7.51035	3.56768		5.54271	5.53333	7.8	6.3325				5.47883			66	7.8	6.6	8.94947	6.6		7.8	5.53333					7.8	5.5	5.53333
														7.9	4.4205	7.33909	3.44898		5.64733	5.66667	7.9	6.15981				5.56145			67	7.9	6.7	9.06421	6.7		7.9	5.66667					7.9	5.7	5.66667
														8	4.28897	7.17159	3.33392		5.74481	5.8	8	5.99182				5.6442			68	8	6.8	9.17895	6.8		8	5.8					8	5.8	5.8
														8.1	4.16111	7.00776	3.22239		5.83529	5.88233	8.1	5.82842				5.72709			68	8.1	6.8	9.29368	6.8		8.1	5.88233					8.1	5.9	5.88233
														8.2	4.03681	6.84753	3.11429		5.91624	5.949	8.2	5.66947				5.8101			69	8.2	6.9	9.40842	6.9		8.2	5.949					8.2	5.947	5.949
														8.3	3.91598	6.69081	3.00951		5.99243	5.98233	8.3	5.51486				5.89324			70	8.3	7	9.52316	7		8.3	5.98233					8.3	6	5.98233
														8.4	3.79852	6.53752	2.90795		6.06862	6.03333	8.4	5.36446				5.9765			71	8.4	7.1	9.63789	7.1		8.4	6.03333					8.4	6	6.03333
														8.5	3.68433	6.3876	2.80951		6.1521	6.1	8.5	5.21816				6.05987			72	8.5	7.2	9.75263	7.2		8.5	6.1					8.5	6.1	6.1
														8.6	3.57332	6.24097	2.71409		6.24243	6.2	8.6	5.07586				6.14337			73	8.6	7.3	9.86737	7.3		8.6	6.2					8.6	6.2	6.2
														8.7	3.46541	6.09756	2.6216		6.33752	6.33333	8.7	4.93743				6.22697			73	8.7	7.3	9.98211	7.3		8.7	6.33333					8.7	6.3	6.33333
														8.8	3.36051	5.95729	2.53195		6.43486	6.46667	8.8	4.80278				6.31068			74	8.8	7.4	10.0968	7.4		8.8	6.46667					8.8	6.5	6.46667
														8.9	3.25853	5.82009	2.44505		6.5301	6.58133	8.9	4.6718				6.39449			74	8.9	7.4	10.2116	7.4		8.9	6.58133					8.9	6.6	6.58133
														9	3.1594	5.68591	2.36083		6.62057	6.648	9	4.5444				6.4784			75	9	7.5	10.3263	7.5		9	6.648					9	6.644	6.648
														9.1	3.06303	5.55467	2.27919		6.70152	6.71467	9.1	4.42047				6.56241			76	9.1	7.6	10.4411	7.6		9.1	6.71467					9.1	6.7	6.71467
														9.2	2.96934	5.42631	2.20005		6.77771	6.76667	9.2	4.29991				6.64651			77	9.2	7.7	10.5558	7.7		9.2	6.76667					9.2	6.8	6.76667
														9.3	2.87827	5.30076	2.12335		6.84962	6.83333	9.3	4.18265				6.7307			78	9.3	7.8	10.6705	7.8		9.3	6.83333					9.3	6.8	6.83333
														9.4	2.78973	5.17797	2.049		6.92152	6.9	9.4	4.06858				6.81497			79	9.4	7.9	10.7853	7.9		9.4	6.9					9.4	6.9	6.9
														9.5	2.70367	5.05787	1.97694		6.99343	7	9.5	3.95763				6.89932			81	9.5	8.1	10.9	8.1		9.5	7					9.5	7	7
														9.6	2.62	4.9404	1.90709		7.06486	7.08467	9.6	3.8497				6.98376			82	9.6	8.2	11.0147	8.2		9.6	7.08467					9.6	7.1	7.08467
														9.7	2.53867	4.82551	1.83938		7.13629	7.15133	9.7	3.74471				7.06827			83	9.7	8.3	11.1295	8.3		9.7	7.15133					9.7	7.154	7.15133
														9.8	2.4596	4.71315	1.77376		7.20295	7.218	9.8	3.64259				7.15284			84	9.8	8.4	11.2442	8.4		9.8	7.218					9.8	7.2	7.218
														9.9	2.38274	4.60324	1.71015		7.26486	7.26667	9.9	3.54325				7.23749			85	9.9	8.5	11.3589	8.5		9.9	7.26667					9.9	7.3	7.26667
														10	2.30802	4.49575	1.64849		7.32419	7.33333	10	3.44662				7.3222			86	10	8.6	11.4737	8.6		10	7.33333					10	7.3	7.33333
														10.1	2.23538	4.39061	1.58873		7.38595	7.36667	10.1	3.35263				7.40697			87	10.1	8.7	11.5884	8.7		10.1	7.36667					10.1	7.4	7.36667
														10.2	2.16477	4.28778	1.5308		7.44771	7.43333	10.2	3.2612				7.4918			88	10.2	8.8	11.7032	8.8		10.2	7.43333					10.2	7.4	7.43333
														10.3	2.09613	4.18721	1.47465		7.51205	7.5	10.3	3.17226				7.57667			89	10.3	8.9	11.8179	8.9		10.3	7.5					10.3	7.5	7.5
														10.4	2.0294	4.08884	1.42022		7.57871	7.58367	10.4	3.08575				7.6616			90	10.4	9	11.9326	9		10.4	7.58367					10.4	7.6	7.58367
														10.5	1.96453	3.99263	1.36747		7.65967	7.65033	10.5	3.0016				7.74657			91	10.5	9.1	12.0474	9.1		10.5	7.65033					10.5	7.651	7.65033
														10.6	1.90147	3.89853	1.31634		7.75014	7.717	10.6	2.91974				7.83159			92	10.6	9.2	12.1621	9.2		10.6	7.717					10.6	7.7	7.717
														10.7	1.84016	3.80649	1.26678		7.85014	7.8	10.7	2.84011				7.91664			93	10.7	9.3	12.2768	9.3		10.7	7.8					10.7	7.8	7.8
														10.8	1.78057	3.71648	1.21873		7.95248	7.93333	10.8	2.76266				8.00173			94	10.8	9.4	12.3916	9.4		10.8	7.93333					10.8	7.9	7.93333
														10.9	1.72264	3.62843	1.17217		8.05714	8.06667	10.9	2.68732				8.08685			96	10.9	9.6	12.5063	9.6		10.9	8.06667					10.9	8.1	8.06667
														11	1.66632	3.54232	1.12703		8.16181	8.2	11	2.61403				8.172			97	11	9.7	12.6211	9.7		11	8.2					11	8.2	8.2
														11.1	1.61157	3.4581	1.08329		8.26414	8.3	11.1	2.54275				8.25717			97	11.1	9.7	12.7358	9.7		11.1	8.3					11.1	8.3	8.3
														11.2	1.55835	3.37572	1.04088		8.35938	8.383	11.2	2.4734				8.34236			98	11.2	9.8	12.8505	9.8		11.2	8.383					11.2	8.4	8.383
														11.3	1.50661	3.29516	0.999777		8.44986	8.44967	11.3	2.40595				8.42757			99	11.3	9.9	12.9653	9.9		11.3	8.44967					11.3	8.449	8.44967
														11.4	1.45632	3.21635	0.959936		8.53557	8.51633	11.4	2.34034				8.51279			100	11.4	10	13.08	10		11.4	8.51633					11.4	8.5	8.51633
														11.5	1.40743	3.13928	0.921318		8.62129	8.6	11.5	2.27651				8.59802			101	11.5	10.1	13.1947	10.1		11.5	8.6					11.5	8.6	8.6
														11.6	1.3599	3.0639	0.883887		8.70943	8.7	11.6	2.21443				8.68326			102	11.6	10.2	13.3095	10.2		11.6	8.7					11.6	8.7	8.7
														11.7	1.31369	2.99017	0.847605		8.79976	8.8	11.7	2.15404				8.7685			103	11.7	10.3	13.4242	10.3		11.7	8.8					11.7	8.8	8.8
														11.8	1.26877	2.91806	0.812438		8.8901	8.9	11.8	2.09529				8.85374			105	11.8	10.5	13.5389	10.5		11.8	8.9					11.8	8.9	8.9
														11.9	1.22511	2.84753	0.77835		8.978	9	11.9	2.03815				8.93897			106	11.9	10.6	13.6537	10.6		11.9	9					11.9	9	9
														12	1.18266	2.77854	0.74531		9.06371	9.082	12	1.98257				9.0242			106	12	10.6	13.7684	10.6		12	9.082					12	9.1	9.082
														12.1	1.1414	2.71107	0.713284		9.15419	9.14867	12.1	1.9285				9.10941			107	12.1	10.7	13.8832	10.7		12.1	9.14867					12.1	9.146	9.14867
														12.2	1.10128	2.64508	0.682242		9.24943	9.21533	12.2	1.87591				9.19461			108	12.2	10.8	13.9979	10.8		12.2	9.21533					12.2	9.2	9.21533
														12.3	1.06229	2.58054	0.652153		9.34467	9.3	12.3	1.82475				9.27979			109	12.3	10.9	14.1126	10.9		12.3	9.3					12.3	9.3	9.3
														12.4	1.02438	2.51741	0.622988		9.43562	9.43333	12.4	1.77499				9.36495			109	12.4	10.9	14.2274	10.9		12.4	9.43333					12.4	9.4	9.43333
														12.5	0.987529	2.45567	0.594719		9.52181	9.56667	12.5	1.72658				9.45007			110	12.5	11	14.3421	11		12.5	9.56667					12.5	9.6	9.56667
														12.6	0.951705	2.39528	0.567318		9.608	9.66667	12.6	1.6795				9.53517			111	12.6	11.1	14.4568	11.1		12.6	9.66667					12.6	9.7	9.66667
														12.7	0.91688	2.33622	0.540758		9.69371	9.71867	12.7	1.63369				9.62024			112	12.7	11.2	14.5716	11.2		12.7	9.71867					12.7	9.7	9.71867
														12.8	0.883025	2.27845	0.515014		9.77467	9.752	12.8	1.58914				9.70527			113	12.8	11.3	14.6863	11.3		12.8	9.752					12.8	9.756	9.752
														12.9	0.850115	2.22195	0.490061		9.85086	9.81867	12.9	1.5458				9.79026			114	12.9	11.4	14.8011	11.4		12.9	9.81867					12.9	9.8	9.81867
														13	0.818121	2.16669	0.465874		9.92705	9.9	13	1.50365				9.8752			115	13	11.5	14.9158	11.5		13	9.9					13	9.9	9.9
														13.1	0.78702	2.11264	0.44243		10.0149	10	13.1	1.46264				9.9601			116	13.1	11.6	15.0305	11.6		13.1	10					13.1	10	10
														13.2	0.756786	2.05977	0.419706		10.1147	10.1	13.2	1.42275				10.0449			117	13.2	11.7	15.1453	11.7		13.2	10.1					13.2	10.1	10.1
														13.3	0.727394	2.00807	0.39768		10.2193	10.2	13.3	1.38395				10.1297			117	13.3	11.7	15.26	11.7		13.3	10.2					13.3	10.2	10.2
														13.4	0.698822	1.9575	0.37633		10.3171	10.3333	13.4	1.34621				10.2145			118	13.4	11.8	15.3747	11.8		13.4	10.3333					13.4	10.3	10.3333
														13.5	0.671047	1.90804	0.355636		10.4076	10.451	13.5	1.3095				10.2991			120	13.5	12	15.4895	12		13.5	10.451					13.5	10.5	10.451
														13.6	0.644046	1.85966	0.335577		10.4933	10.551	13.6	1.27379				10.3837			121	13.6	12.1	15.6042	12.1		13.6	10.551					13.6	10.553	10.551
														13.7	0.617797	1.81234	0.316135		10.579	10.5843	13.7	1.23905				10.4683			121	13.7	12.1	15.7189	12.1		13.7	10.5843					13.7	10.6	10.5843
														13.8	0.592281	1.76607	0.297289		10.6552	10.6333	13.8	1.20526				10.5527			122	13.8	12.2	15.8337	12.2		13.8	10.6333					13.8	10.6	10.6333
														13.9	0.567475	1.7208	0.279023		10.7241	10.7	13.9	1.17239				10.6371			123	13.9	12.3	15.9484	12.3		13.9	10.7					13.9	10.7	10.7
														14	0.543362	1.67653	0.261317		10.7859	10.8	14	1.14042				10.7214			124	14	12.4	16.0632	12.4		14	10.8					14	10.8	10.8
														14.1	0.51992	1.63324	0.244155		10.8524	10.8667	14.1	1.10932				10.8056			125	14.1	12.5	16.1779	12.5		14.1	10.8667					14.1	10.9	10.8667
														14.2	0.497132	1.59089	0.22752		10.9214	10.9333	14.2	1.07906				10.8897			127	14.2	12.7	16.2926	12.7		14.2	10.9333					14.2	10.9	10.9333
														14.3	0.474979	1.54947	0.211396		10.9929	10.9833	14.3	1.04964				10.9738			128	14.3	12.8	16.4074	12.8		14.3	10.9833					14.3	11	10.9833
														14.4	0.453444	1.50896	0.195768		11.0643	11.05	14.4	1.02101				11.0577			129	14.4	12.9	16.5221	12.9		14.4	11.05					14.4	11.05	11.05
														14.5	0.432509	1.46933	0.180619		11.1405	11.1167	14.5	0.993166				11.1416			129	14.5	12.9	16.6368	12.9		14.5	11.1167					14.5	11.1	11.1167
														14.6	0.412158	1.43058	0.165935		11.2214	11.2	14.6	0.966081				11.2253			130	14.6	13	16.7516	13		14.6	11.2					14.6	11.2	11.2
														14.7	0.392374	1.39267	0.151703		11.3095	11.3	14.7	0.939735				11.309			131	14.7	13.1	16.8663	13.1		14.7	11.3					14.7	11.3	11.3
														14.8	0.373142	1.3556	0.137907		11.3976	11.4	14.8	0.914107				11.3925			131	14.8	13.1	16.9811	13.1		14.8	11.4					14.8	11.4	11.4
														14.9	0.354446	1.31934	0.124535		11.481	11.5	14.9	0.889178				11.4759			132	14.9	13.2	17.0958	13.2		14.9	11.5					14.9	11.5	11.5
														15	0.336271	1.28388	0.111574		11.5571	11.6	15	0.864929				11.5592			134	15	13.4	17.2105	13.4		15	11.6					15	11.6	11.6
														15.1	0.318602	1.24919	0.0990109		11.6333	11.6667	15.1	0.841342				11.6424			135	15.1	13.5	17.3253	13.5		15.1	11.6667					15.1	11.7	11.6667
														15.2	0.301427	1.21527	0.0868336		11.7143	11.7	15.2	0.818397				11.7254			135	15.2	13.5	17.44	13.5		15.2	11.7					15.2	11.7	11.7
														15.3	0.28473	1.18209	0.0750303		11.7952	11.7333	15.3	0.796078				11.8084			136	15.3	13.6	17.5547	13.6		15.3	11.7333					15.3	11.7	11.7333
														15.4	0.268498	1.14963	0.0635895		11.8714	11.8333	15.4	0.774368				11.8912			137	15.4	13.7	17.6695	13.7		15.4	11.8333					15.4	11.8	11.8333
														15.5	0.252719	1.11789	0.0525		11.9476	11.9667	15.5	0.75325				11.9738			138	15.5	13.8	17.7842	13.8		15.5	11.9667					15.5	12	11.9667
														15.6	0.23738	1.08685			12.0307	12.0667	15.6	0.732708				12.0564			138	15.6	13.8	17.8989	13.8		15.6	12.0667					15.6	12.1	12.0667
														15.7	0.222469	1.05648			12.1186	12.1333	15.7	0.712726				12.1387			139	15.7	13.9	18.0137	13.9		15.7	12.1333					15.7	12.1	12.1333
														15.8	0.207973	1.02678			12.2017	12.2	15.8	0.693289				12.221			140	15.8	14	18.1284	14		15.8	12.2					15.8	12.2	12.2
														15.9	0.193882	0.997736			12.2826	12.2817	15.9	0.674382				12.3031			141	15.9	14.1	18.2432	14.1		15.9	12.2817					15.9	12.3	12.2817
														16	0.180183	0.969326			12.3683	12.3483	16	0.655991				12.385			142	16	14.2	18.3579	14.2		16	12.3483					16	12.345	12.3483
														16.1	0.166866	0.94154			12.4636	12.415	16.1	0.638101				12.4668			143	16.1	14.3	18.4726	14.3		16.1	12.415					16.1	12.4	12.415
														16.2	0.15392	0.914363			12.5588	12.5333	16.2	0.6207				12.5484			144	16.2	14.4	18.5874	14.4		16.2	12.5333					16.2	12.5	12.5333
														16.3		0.887781			12.6498	12.6667	16.3	0.603772				12.6299			145	16.3	14.5	18.7021	14.5		16.3	12.6667					16.3	12.7	12.6667
														16.4		0.861783			12.736	12.8	16.4	0.587307				12.7112			145	16.4	14.5	18.8168	14.5		16.4	12.8					16.4	12.8	12.8
														16.5		0.836356			12.8221	12.8667	16.5	0.57129				12.7923			147	16.5	14.7	18.9316	14.7		16.5	12.8667					16.5	12.9	12.8667
														16.6		0.811485			12.8983	12.9183	16.6	0.55571				12.8732			148	16.6	14.8	19.0463	14.8		16.6	12.9183					16.6	12.9	12.9183
														16.7		0.787161			12.965	12.9517	16.7	0.540555				12.954			149	16.7	14.9	19.1611	14.9		16.7	12.9517					16.7	12.955	12.9517
														16.8		0.76337			13.0269	13.0183	16.8	0.525814				13.0346			150	16.8	15	19.2758	15		16.8	13.0183					16.8	13	13.0183
														16.9		0.740101			13.0983	13.0667	16.9	0.511474				13.115			150	16.9	15	19.3905	15		16.9	13.0667					16.9	13.1	13.0667
														17		0.717342			13.1767	13.1333	17	0.497526				13.1952			151	17	15.1	19.5053	15.1		17	13.1333					17	13.1	13.1333
														17.1		0.695082			13.2575	13.2333	17.1	0.483957				13.2752			152	17.1	15.2	19.62	15.2		17.1	13.2333					17.1	13.2	13.2333
														17.2		0.673311			13.3335	13.3667	17.2	0.470759				13.3551			152	17.2	15.2	19.7347	15.2		17.2	13.3667					17.2	13.4	13.3667
														17.3		0.652017			13.4122	13.4667	17.3	0.457921				13.4347			153	17.3	15.3	19.8495	15.3		17.3	13.4667					17.3	13.5	13.4667
														17.4		0.63119			13.4931	13.5173	17.4	0.445433				13.5141			154	17.4	15.4	19.9642	15.4		17.4	13.5173					17.4	13.5	13.5173
														17.5		0.61082			13.5693	13.5507	17.5	0.433285				13.5933			155	17.5	15.5	20.0789	15.5		17.5	13.5507					17.5	13.552	13.5507
														17.6		0.590897			13.636	13.6173	17.6	0.421469				13.6723			156	17.6	15.6	20.1937	15.6		17.6	13.6173					17.6	13.6	13.6173
														17.7		0.571411			13.6979	13.7	17.7	0.409975				13.7511			158	17.7	15.8	20.3084	15.8		17.7	13.7					17.7	13.7	13.7
														17.8		0.552352			13.7669	13.7667	17.8	0.398795				13.8297			159	17.8	15.9	20.4232	15.9		17.8	13.7667					17.8	13.8	13.7667
														17.9		0.533711			13.843	13.8333	17.9	0.387919				13.9081			160	17.9	16	20.5379	16		17.9	13.8333					17.9	13.8	13.8333
														18		0.515479			13.919	13.9	18	0.37734				13.9862			161	18	16.1	20.6526	16.1		18	13.9					18	13.9	13.9
														18.1		0.497647			13.9929	14	18.1	0.367049				14.0641			161	18.1	16.1	20.7674	16.1		18.1	14					18.1	14	14
														18.2		0.480207			14.069	14.0833	18.2	0.35704				14.1418			162	18.2	16.2	20.8821	16.2		18.2	14.0833					18.2	14.1	14.0833
														18.3		0.463148			14.15	14.15	18.3	0.347303				14.2192			163	18.3	16.3	20.9968	16.3		18.3	14.15					18.3	14.15	14.15
														18.4		0.446464			14.231	14.2167	18.4	0.337831				14.2964			164	18.4	16.4	21.1116	16.4		18.4	14.2167					18.4	14.2	14.2167
														18.5		0.430146			14.3119	14.3	18.5	0.328618				14.3734			165	18.5	16.5	21.2263	16.5		18.5	14.3					18.5	14.3	14.3
														18.6		0.414186			14.3952	14.4	18.6	0.319656				14.4501			166	18.6	16.6	21.3411	16.6		18.6	14.4					18.6	14.4	14.4
														18.7		0.398575			14.4856	14.4667	18.7	0.310939				14.5265			167	18.7	16.7	21.4558	16.7		18.7	14.4667					18.7	14.5	14.4667
														18.8		0.383308			14.5759	14.5667	18.8	0.302459				14.6028			168	18.8	16.8	21.5705	16.8		18.8	14.5667					18.8	14.5	14.5667
														18.9		0.368375			14.6639	14.6667	18.9	0.294211				14.6787			169	18.9	16.9	21.6853	16.9		18.9	14.6667					18.9	14.7	14.6667
														19		0.353769			14.7448	14.7823	19	0.286187				14.7544			171	19	17.1	21.8	17.1		19	14.7823					19	14.8	14.7823
														19.1		0.339484			14.8258	14.849	19.1	0.278382				14.8298									19.1	14.849					19.1	14.847	14.849
														19.2		0.325513			14.902	14.9157	19.2	0.270791				14.905									19.2	14.9157					19.2	14.9	14.9157
														19.3		0.311848			14.9734	14.9667	19.3	0.263406				14.9799									19.3	14.9667					19.3	15	14.9667
														19.4		0.298482			15.0378	15.0333	19.4	0.256222				15.0545									19.4	15.0333					19.4	15	15.0333
														19.5		0.28541			15.0996	15.1	19.5	0.249235				15.1288									19.5	15.1					19.5	15.1	15.1
														19.6		0.272624			15.1613	15.1667	19.6	0.242438				15.2029									19.6	15.1667					19.6	15.2	15.1667
														19.7		0.260119			15.2253	15.2333	19.7	0.235826				15.2766									19.7	15.2333					19.7	15.2	15.2333
														19.8		0.247888			15.292	15.2813	19.8	0.229395				15.3501									19.8	15.2813					19.8	15.3	15.2813
														19.9		0.235926			15.3682	15.348	19.9	0.223139				15.4233									19.9	15.348					19.9	15.344	15.348
														20		0.224225			15.4539	15.4147	20	0.217054				15.4962									20	15.4147					20	15.4	15.4147
														20.1		0.212782			15.5491	15.5	20.1	0.211135				15.5688									20.1	15.5					20.1	15.5	15.5
														20.2		0.201589			15.6496	15.6333	20.2	0.205377				15.6411									20.2	15.6333					20.2	15.6	15.6333
														20.3		0.190642			15.7501	15.7667	20.3	0.199776				15.7131									20.3	15.7667					20.3	15.8	15.7667
														20.4		0.179935			15.8458	15.9	20.4	0.194328				15.7847									20.4	15.9					20.4	15.9	15.9
														20.5		0.169463			15.9363	15.9847	20.5	0.189028				15.8561									20.5	15.9847					20.5	16	15.9847
														20.6		0.159221			16.0172	16.0513	20.6	0.183873				15.9271									20.6	16.0513					20.6	16.054	16.0513
														20.7		0.149203			16.0934	16.0847	20.7	0.178859				15.9978									20.7	16.0847					20.7	16.1	16.0847
														20.8		0.139405			16.1649	16.1333	20.8	0.173981				16.0682									20.8	16.1333					20.8	16.1	16.1333
														20.9		0.129822			16.2385	16.2	20.9	0.169236				16.1383									20.9	16.2					20.9	16.2	16.2
														21		0.120449			16.3145	16.3	21	0.164621				16.208									21	16.3					21	16.3	16.3
														21.1		0.111281			16.3953	16.4	21.1	0.160131				16.2774									21.1	16.4					21.1	16.4	16.4
														21.2		0.102315			16.4787	16.5	21.2	0.155764				16.3464									21.2	16.5					21.2	16.5	16.5
														21.3		0.0935456			16.5644	16.5837	21.3	0.151517				16.4152									21.3	16.5837					21.3	16.6	16.5837
														21.4		0.0849684			16.6549	16.6503	21.4	0.147385				16.4835									21.4	16.6503					21.4	16.651	16.6503
														21.5		0.0765793			16.7369	16.717	21.5	0.143365				16.5515									21.5	16.717					21.5	16.7	16.717
														21.6		0.0683742			16.8201	16.8	21.6	0.139455				16.6192									21.6	16.8					21.6	16.8	16.8
														21.7		0.0603491			16.9111	16.9333	21.7	0.135652				16.6865									21.7	16.9333					21.7	16.9	16.9333
														21.8		0.0525			17	17	21.8	0.131953				16.7534									21.8	17					21.8	17.1	17
														21.9		0.0448231
														22		0.0373145
