# Supplementary material for: Perilymph pharmacokinetics of marker applied through a cochlear implant in guinea pigs
Source: PLoS One. 2017 Aug 17;12(8):e0183374. doi: 10.1371/journal.pone.0183374 (PMC5560723; doi:10.1371/journal.pone.0183374)
Supplement: S1 File — (ZIP) [file pone.0183374.s001.zip › SFig9thresh.xlsx]

## Sheet: Summary graphs
																	AP Algorithm
																	10 uV amplitude criterion (AP amplitude > 2x baseline noise)
																	Alternating stimuli
																	Average 20 (10+, 10-)
																Stimuli
																	0.5 ms linear risetime (Fr>4 kHz) or 2 cycles risetime (Fr< 4kHz)
																Filtering
																	LP filter all waveforms at 2 kHz or at stimulus frequency for Freq< 2 kHz (to remove CM and ANOW)
																AP measurement
																	Measure N1-P1 (Freq >= 3kHz) or Baseline-N1 (Freq<3kHz)

## Sheet: AP threshold
		AP threshold
			n=	6												n=	5										n=	3									n=	4										n=	12
			Unimplanted													1 day Implanted											7 day Implanted Injected										7 day Implanted not injected											Control before Implantation
			USE POOLED CONTROLS																																			Average
	log freq scale																ball apex	ball apex	ball apex	ball apex	ball apex																dif	-4.9	-1.2	-5.1		-8.4
		Frequency													Frequency		CDex31-8	CDEx32-10	CDex33-10	CDex34-7	CDex35-18						Frequency		Good	Good	Good						Frequency											Frequency
			Average	Base01	Base02	WL32	WL33	Cyclo23	BOBB01							Average	CDex31	CDex32	CDex33	CDex34	CDex35							Average	CDex36	CDex38	CDex44							Average	CDex37	CDex39	CDex42	CDex43							Average
		22627	77.8333	73.4	77.1	81.6	82.4	75.7	76.8						22627	82.74	63.9	79.6	83.1	100	87.1						22627	78	90.7	78.8	64.5						22627	73.675	64.5	64.6	65.6	100						22627	82.6
		19027	58.1667	57.9	52.9	65	61.7	55.4	56.1						19027	69.8	63.5	69	73	76.5	67						19027	65.1667	70	62.9	62.6						19027	65.2	61.6	44.4	54.8	100						19027	66.45
		16000	41.7333	33.7	46	40.2	41.5	34.7	54.3						16000	52	31.6	45.6	58.3	77.6	46.9						16000	47.1667	42.4	47.3	51.8						16000	52.075	39.7	33.9	34.7	100						16000	51.7833
		13454	32.0833	27.1	33.8	37.8	35.2	30.2	28.4						13454	51.88	36.5	51.6	51.9	74	45.4						13454	43.1667	42.5	41.8	45.2						13454	43.1	29.1	32.5	33.6	77.2						13454	41.775
		11314	18.2833	15.3	17.6	30.9	15.8	15.8	14.3						11314	43.26	28.6	38.6	50.2	52.5	46.4						11314	38.2333	41.8	40.3	32.6						11314	38.025	29.9	21.7	33.7	66.8						11314	26.275
		9513	16.7167	11.9	16.4	25.8	13.4	16.6	16.2						9513	48.52	36.5	48.5	57.4	46.8	53.4						9513	47.5667	51.9	47.8	43						9513	48.05	45.8	28.1	47.8	70.5						9513	26.0333
		8000	23.5333	22.5	20.6	30.6	18.9	23.8	24.8						8000	55.68	43.6	56.8	63.8	53.3	60.9						8000	55.3	58.4	55.1	52.4						8000	56.625	56.4	43.2	56.8	70.1						8000	30.9167
		6727	26.2	24.4	25	31.2	24.1	26.3	26.2						6727	60.42	50.7	62.8	68.6	56.8	63.2						6727	59.4333	66.1	57.2	55						6727	58.275	57.6	48.4	49.8	77.3						6727	31.875
		5657	30.6	30.9	29.6	34.6	31.3	29.4	27.8						5657	59.22	44.3	63.2	67.5	55.3	65.8						5657	61.4	65.7	55.2	63.3						5657	64.675	58.1	61	57.5	82.1						5657	35.625
		4757	29.2667	30.2	29.3	28.6	33	26.8	27.7						4757	56.6	44.1	56.7	67.6	56.5	58.1						4757	52.9333	59.7	42.6	56.5						4757	54.375	50.7	44.5	47.6	74.7						4757	34.9583
		4000	36.9	35.2	37.8	36	44	36.6	31.8						4000	60.3	46.7	60.4	69	60.7	64.7						4000	57.9333	67.1	52.1	54.6						4000	58.925	56.1	45.5	50.5	83.6						4000	41.5583
		3364	31.9167	30.5	32.7	27.5	38.2	31.5	31.1						3364	49.42	38.5	49.7	52.2	54	52.7						3364	49.0667	58.8	41.8	46.6						3364	49.65	47.3	40	36.8	74.5						3364	37.7083
		2828	29.4333	25.1	28.4	31	39.3	31.6	21.2						2828	43.96	36.8	42.2	45.7	52	43.1						2828	42.6	52.7	34.9	40.2						2828	44.45	45.4	33.6	29	69.8						2828	38.7833
		2378	33.1	30.6	35	30.2	36	34.1	32.7						2378	40.92	35.9	40.8	39.5	46.9	41.5						2378	38.9333	48.8	32.5	35.5						2378	41.925	44.2	32.3	27.4	63.8						2378	39.8667
		2000	33.4667	31.9	34.6	33.8	38.7	37.7	24.1						2000	35.24	31	38.9	36.3	35.5	34.5						2000	31.9667	35.9	27.2	32.8						2000	40.775	45.5	31	27.4	59.2						2000	39.3917
		1682	31.0167	32.3	40.7	31.4	39.6	38.2	3.9						1682	35.52	31.1	31.9	34.6	40.8	39.2						1682	31.8667	37.8	26.3	31.5						1682	40.075	45	27.6	29.9	57.8						1682	40.1083
		1414	27.8	30.9	38.3	24.5	37	35.4	0.7						1414	35.86	31.2	34.1	33	43.3	37.7						1414	29.5	41.1	25.6	21.8						1414	37.3	42.2	23.1	30.3	53.6						1414	39.5667
		1189	26.7667	27.7	37.3	26.4	29.8	31.3	8.1						1189	34.46	28.3	34.2	35.4	37.2	37.2						1189	33.2333	37.6	25.6	36.5						1189	38.125	41.9	26.5	34.8	49.3						1189	37.8333
		1000	25.6	31.4	30.7	24.3	27.8	29.5	9.9						1000	34.26	31.1	35.7	33.5	38	33						1000	32.0667	37.2	27.5	31.5						1000	29.4	38.1	22.6	16	40.9						1000	36.3667
		841	24.0833	26.7	27.7	13.1	31.5	29.8	15.7						841	34.08	29.5	32.7	34	39.3	34.9						841	23.2	20.5	26.8	22.3						841	32.2	38.3	26.2	24.3	40						841	35.0818
		707	27.0167	31.8	31.8	17.6	33.6	30.8	16.5						707	34.78	25.2	35.8	31.9	44.5	36.5						707	22.0667	26.8	22	17.4						707	32.775	37.6	23.3	30.5	39.7						707	34.7455
		595	28.5	28.4	31.8	13.2	38.3	36.4	22.9						595	35.2	30.6	36.4	33.4	39.8	35.8						595	23	24.7	24	20.3						595	33.875	37.9	26.6	29.4	41.6						595	38.6182
		500	33.45	34.3	31.3	17.9	40.6	38.8	37.8						500	33.7	30.9	32.8	31	42	31.8						500	30.3	40.4	25.3	25.2						500	35.9	40.6	31.3	29.1	42.6						500	42.6636
		420	36.45	35	31.1	29.9	44.9	39.5	38.3						420	39.08	33.7	39.4	33.5	47.7	41.1						420	33.8667	36.8	35.3	29.5						420	37.325	42.5	31.3	26.4	49.1						420	46.4
		354	44.65	46.4	37.1	44.5	55.1	42.1	42.7						354	45.46	35.2	47	43.6	57.8	43.7						354	36.0333	43.1	35.2	29.8						354	44.5	45.2	34	46.4	52.4						354	51.6091
		297	49.7167	56	45.5	43.4	60.7	51.7	41						297	49.08	40.9	52.5	50	56.5	45.5						297	40.7	48.1	41.9	32.1						297	50.75	47.2	44.9	52.2	58.7						297	52.25
		250	56.45	57.1	51.9	51.9	69.7	62	46.1						250	57.46	48.2	60.3	56.4	59.2	63.2						250	44.5333	47.2	42.4	44						250	54.225	55.8	49.6	49.3	62.2						250	59.17
		210	64.5667	68.1	58.9	65.1	73.4	63.7	58.2						210	64	58.9	64.6	63.8	68.6	64.1						210	56.9	60.9	57.9	51.9						210	59.125	57	54.7	54.2	70.6						210	66.92
		ave
	diff	17.73	15.5	24.2	16.6	20.7	20.3	20.7		12.1	20.4	26	19.5	18.4	14.05	6.85	16.9	13.75
Pooled NON Implanted Controls (2 incomplete animals excluded)
	Frequency								1 mM	1 mM	1 mM	10 mM	10 mM	10 mM	10 mM	10 mM	10 mM	10 mM
		Average	Base01	Base02	WL32	WL33	Cyclo23	BOBB01	CDex24-12	CDex25-11	CDex26-13	CDex27-24	CDex41	CDex45	CDex46	CDex47	CDex48	CDex49
	22627	80.3081	73.4	77.1	81.6	82.4	75.7	76.8	74.53	84.3	79	84	75.3	76.1	91.8	86.4	80.5	86
	19027	62.5781	57.9	52.9	65	61.7	55.4	56.1	56.8	72.2	58.6	58	55.8	57.7	77.75	79.55	63.6	72.25
	16000	48.2313	33.7	46	40.2	41.5	34.7	54.3	30.7	60.1	37.9	32	44.4	56.5	63.7	72.7	64.8	58.5
	13454	39.2187	27.1	33.8	37.8	35.2	30.2	28.4	24.1	48.2	31.4	28.9	34.1	45.5	52	66.4	57.8	46.6
	11314	24.1	15.3	17.6	30.9	15.8	15.8	14.3	16	21.2	24.9	17.8	22.4	34.2	40.4	41.1	32.8	25.1
	9513	22.6375	11.9	16.4	25.8	13.4	16.6	16.2	24.2	23.9	25.7	20.2	21.5	28.1	38.8	30.7	27	21.8
	8000	28.3062	22.5	20.6	30.6	18.9	23.8	24.8	29.1	24.6	30.4	22.4	29.6	28.4	46.4	35.6	32.8	32.4
	6727	29.9	24.4	25	31.2	24.1	26.3	26.2	29.3	26.9	29	25.7	28.9	30.3	44.8	35.2	35	36.1
	5657	34.0062	30.9	29.6	34.6	31.3	29.4	27.8	33.8	31.5	32.5	30.5	31.9	33.9	46.2	41.6	38.8	39.8
	4757	32.8875	30.2	29.3	28.6	33	26.8	27.7	35.5	29.5	36.9	31.7	27.7	31.9	45.3	39.9	33.9	38.3
	4000	40.2625	35.2	37.8	36	44	36.6	31.8	37.9	34.3	41.8	34.5	36.6	40.7	53.3	51.8	43.2	48.7
	3364	35.7125	30.5	32.7	27.5	38.2	31.5	31.1	37.3	33.6	37.7	33.9	30.6	35	47.3	44	38.2	42.3
	2828	35.3063	25.1	28.4	31	39.3	31.6	21.2	40.4	33.2	36.6	36.6	33.2	35.3	48.7	43.7	38.9	41.7
	2378	37.1625	30.6	35	30.2	36	34.1	32.7	41.6	35.2	40.4	37.4	35.3	34.8	49	44.5	36.7	41.1
	2000	36.825	31.9	34.6	33.8	38.7	37.7	24.1	36.3	33.6	40.5	35.4	35.4	37.4	48.7	42.1	38.3	40.7
	1682	36.1562	32.3	40.7	31.4	39.6	38.2	3.9	35.4	35	41	38.2	36.7	37.6	46.5	41.9	39	41.1
	1414	33.8188	30.9	38.3	24.5	37	35.4	0.7	32	30.8	40.3	37	34.6	36.3	46.3	39	37.2	40.8
	1189	32.4938	27.7	37.3	26.4	29.8	31.3	8.1	29.3	33.2	37.3	37.4	34.2	36	44.1	40.3	33.5	34
	1000	30.3062	31.4	30.7	24.3	27.8	29.5	9.9	30.2	28	38.6	42.3	21.3	32.2	40	36.2	32.3	30.2
	841	29.2375	26.7	27.7	13.1	31.5	29.8	15.7	22.9	25.4	35.1	39.3	29.7	32.7	41.4	33.8	32	31
	707	29.9438	31.8	31.8	17.6	33.6	30.8	16.5	28.3	26	35	39.9	19.2	32.5	34	36.5	33.6	32
	595	32.5	28.4	31.8	13.2	38.3	36.4	22.9	29.4	30.9	37.8	37.7	27.1	33.6	35.4	42.1	38.1	36.9
	500	37.0313	34.3	31.3	17.9	40.6	38.8	37.8	30.8	33.4	42.5	49.6	34.6	31.1	43.1	44.9	40.7	41.1
	420	40.2125	35	31.1	29.9	44.9	39.5	38.3	38.3	35.1	45.3	52.2	40.7	37.4	39.5	46.9	46.2	43.1
	354	46.3687	46.4	37.1	44.5	55.1	42.1	42.7	40.9	40.7	46.9	58.8	46	44.5	42.1	53.2	49.9	51
	297	51.3	56	45.5	43.4	60.7	51.7	41	47	46.2	56.4	59.2	47.9	54	47.2	54.6	54.5	55.5
	250	58.15	57.1	51.9	51.9	69.7	62	46.1	51.6	55.6	62.2	66.3	59.2	56	57.2	61.4	60.2	62
	210	66.0375	68.1	58.9	65.1	73.4	63.7	58.2	63	53.3	69.9	77.3	68.5	70.5	59.5	73	65.9	68.3
	Count	16
	APChange
			Immediately	1 day	7day NO	7 day inj
	22627		16.203	2.43188	-6.63313	-2.30813
	19027		15.4274	7.22187	2.62187	2.58854
	16000		19.7243	3.76875	3.84375	-1.06458
	13454		24.209	12.6613	3.88125	3.94792
	11314		28.6889	19.16	13.925	14.1333
	9513		34.9181	25.8825	25.4125	24.9292
	8000		35.6826	27.3737	28.3187	26.9938
	6727		29.6778	30.52	28.375	29.5333
	5657		25.2826	25.2138	30.6688	27.3938
	4757		18.8792	23.7125	21.4875	20.0458
	4000		14.9153	20.0375	18.6625	17.6708
	3364		14.3097	13.7075	13.9375	13.3542
	2828		12.2826	8.65375	9.14375	7.29375
	2378		8.2375	3.7575	4.7625	1.77083
	2000		6.28611	-1.585	3.95	-4.85833
	1682		7.36597	-0.63625	3.91875	-4.28958
	1414		9.80347	2.04125	3.48125	-4.31875
	1189		9.33958	1.96625	5.63125	0.739583
	1000		9.59375	3.95375	-0.90625	1.76042
	841		14.1847	4.8425	2.9625	-6.0375
	707		12.6785	4.83625	2.83125	-7.87708
	595		10.2333	2.7	1.375	-9.5
	500		11.291	-3.33125	-1.13125	-6.73125
	420		10.8764	-1.1325	-2.8875	-6.34583
	354		10.6424	-0.90875	-1.86875	-10.3354
	297		12.5333	-2.22	-0.55	-10.6
	250		11.8722	-0.69	-3.925	-13.6167
	210		17.9514	-2.0375	-6.9125	-9.1375
[truncated: 26 more columns]

## Sheet: Emissions Threshold
		Emissions threshold
			n=	7												n=	5										n=	3											n=	4								n=	1
			Unimplanted													1 day Implanted											7 day Implanted Good Implant												7 day Implanted No Injection									Control before Implantation
			Includes pooled control																																													Included in Pooled Control
F2 level	F2 freq	F1 Freq											F2 level	F2 freq	F1 Freq										F2 level	F2 freq	F1 Freq	F1 SPL									F2 level	F2 freq	F1 Freq	F1 SPL						F2 level	F2 freq	Frequency
F1-10dB			Average	Base01	Base02	WL32	WL33	Cyclo23	BOBB01	CDex24			F1-10dB			Average	CDex31	CDex32	CDex33	CDex34	CDex35				F1-10dB			Average	CDex36	CDex38	CDex44						F1-10dB			Average	CDex37	CDex39	CDex42	CDex43		F1-10dB			Average
26.3571	9600	8000	36.3571	34.4	36.5	36.5	40.6	35.6	35.1	35.8			45.56	9600	8000	55.56	47	55.4	59.4	59	57				47.3333	9600	8000	57.3333	61.5	56.9	53.6						50.55	9600	8000	60.55	55.3	50.3	55.5	81.1		25.8	9600	8000	35.8
27.9429	8072.4	6727	37.9429	37.9	36.2	35.3	40.8	37.5	36.7	41.2			50.76	8072.4	6727	60.76	53.6	60.8	67.1	60.1	62.2				52.5	8072.4	6727	62.5	65.5	64.2	57.8						54.5	8072.4	6727	64.5	60.4	54.8	59.9	82.9		31.2	8072.4	6727	41.2
33.0714	6788.4	5657	43.0714	43	39.9	40.5	48.2	42.5	42.3	45.1			53.22	6788.4	5657	63.22	58.1	60.5	66.4	64.2	66.9				58.0667	6788.4	5657	68.0667	70.1	68.8	65.3						62.55	6788.4	5657	72.55	66.7	62	67.1	94.4		35.1	6788.4	5657	45.1
33.3571	5708.4	4757	43.3571	43.7	41.5	41.5	50.9	41.3	41.1	43.5			55.42	5708.4	4757	65.42	64	64.2	68.4	64.4	66.1				56.5333	5708.4	4757	66.5333	70.5	66.5	62.6						61.8	5708.4	4757	71.8	66.2	61.2	70	89.8		33.5	5708.4	4757	43.5
35.5286	4800	4000	45.5286	41.9	43.8	43.6	58.1	44.9	42.3	44.1			55.86	4800	4000	65.86	53.3	64.8	73.5	66.7	71				57.7333	4800	4000	67.7333	70.7	65	67.5						65.475	4800	4000	75.475	67.5	63.9	74.4	96.1		34.1	4800	4000	44.1
38.5286	4036.8	3364	48.5286	43.1	47	44.8	63	44.4	46.3	51.1			55.78	4036.8	3364	65.78	53.8	67.4	71.6	68	68.1				56.4333	4036.8	3364	66.4333	69.5	61	68.8						61.9	4036.8	3364	71.9	62.4	63.1	66	96.1		41.1	4036.8	3364	51.1
39.7571	3393.6	2828	49.7571	45.4	50.55	45.1	61	45.4	47.65	53.2			56.68	3393.6	2828	66.68	56.45	64.25	75.15	73.55	64				53.75	3393.6	2828	63.75	69.6	56.4	65.25						64.0875	3393.6	2828	74.0875	61.15	67.8	71.65	95.75		43.2	3393.6	2828	53.2
40.9857	2853.6	2378	50.9857	47.7	54.1	45.4	59	46.4	49	55.3			57.58	2853.6	2378	67.58	59.1	61.1	78.7	79.1	59.9				51.0667	2853.6	2378	61.0667	69.7	51.8	61.7						66.275	2853.6	2378	76.275	59.9	72.5	77.3	95.4		45.3	2853.6	2378	55.3
45.5429	2400	2000	55.5429	49.9	54.5	54.6	58.7	49.2	51	70.9			50	2400	2000	60	49.7	54.6	59.1	74	62.6				57.2	2400	2000	67.2	71.3	66.6	63.7						49.8	2400	2000	59.8	57.4	50.6	39.3	91.9		60.9	2400	2000	70.9
40.1	2018.4	1682	50.1	48.1	50.6	46.6	58.6	43.6	52.4	50.8			44.04	2018.4	1682	54.04	44.9	48.8	53.5	70.6	52.4				45.4	2018.4	1682	55.4	59.8	50.4	56						52.4	2018.4	1682	62.4	59.1	50.7	51.9	87.9		40.8	2018.4	1682	50.8
40.3571	1696.8	1414	50.3571	47	61.8	39.3	63.8	47.8	47.4	45.4			43.76	1696.8	1414	53.76	47.5	50	49.3	70.4	51.6				41.9	1696.8	1414	51.9	56.8	44.5	54.4						54.725	1696.8	1414	64.725	63.7	52	59.9	83.3		35.4	1696.8	1414	45.4
42.0714	1426.8	1189	52.0714	50.2	58.2	41	69.4	45.1	49.3	51.3			44.82	1426.8	1189	54.82	53.6	48.8	51.7	66.6	53.4				51.5667	1426.8	1189	61.5667	72.6	52.9	59.2						52.25	1426.8	1189	62.25	55	47.5	66.3	80.2		41.3	1426.8	1189	51.3
42.8714	1200	1000	52.8714	53	58.8	43.9	65.9	53	47.1	48.4			43.68	1200	1000	53.68	47.1	51.5	49.7	65.4	54.7				53.0667	1200	1000	63.0667	67.3	68.5	53.4						56.925	1200	1000	66.925	65.3	54.8	71.5	76.1		38.4	1200	1000	48.4
43.7	1009.2	841	53.7	51.1	56.8	47.7	70	48.8	50.6	50.9			46.06	1009.2	841	56.06	48.8	53.1	53.2	65.9	59.3				53.6	1009.2	841	63.6	70.9	67.6	52.3						45.35	1009.2	841	55.35	58.8	50	47.3	65.3		40.9	1009.2	841	50.9
42.2714	848.4	707	52.2714	48.3	52	52.5	59.4	48	50.1	55.6			45.46	848.4	707	55.46	49.4	55.6	51.4	65.4	55.5				48.7333	848.4	707	58.7333	57.8	65.7	52.7						47.2	848.4	707	57.2	60	50.1	55	63.7		45.6	848.4	707	55.6
43.4	714	595	53.4	50.1	54.7	55.3	63.6	50	51.9	48.2			44.56	714	595	54.56	47.2	56.2	53.2	62.3	53.9				44.8333	714	595	54.8333	56.9	52.8	54.8						47.775	714	595	57.775	58.4	49.4	57.1	66.2		38.2	714	595	48.2
49.4714	600	500	59.4714	54.8	61.4	57.8	75.1	52.3	56.8	58.1			47.72	600	500	57.72	47.1	60.1	55	69.6	56.8				47.8	600	500	57.8	60.5	56.3	56.6						54.675	600	500	64.675	69	52.2	71.6	65.9		48.1	600	500	58.1
	2828 Original data - technical problem with noise floor pushed thresholds up at this freq																																																2828
		2828	58.0167	47.4	51.8	53.5	84.2	60.5	50.7						2828	63.42	51.4	62.4	65.5	70.6	67.2						2828	467.525	75.7	60.3	80.4								2828	81.275	72.9	74.1	78.1	100
Differences
			Immed	1 day	7 day No	7 day Inj
	9600		21.6429	19.2029	24.1929	20.9762
	8072.4		28.0571	22.8171	26.5571	24.5571
	6788.4		25.6286	20.1486	29.4786	24.9952
	5708.4		19.4429	22.0629	28.4429	23.1762
	4800		14.4714	20.3314	29.9464	22.2048
	4036.8		11.7714	17.2514	23.3714	17.9048
	3393.6		10.4929	16.9229	24.3304	13.9929
	2853.6		9.21429	16.5943	25.2893	10.081
	2400		-1.64286	4.45714	4.25714	11.6571
	2018.4		1.2	3.94	12.3	5.3
	1696.8		0.542857	3.40286	14.3679	1.54286
	1426.8		-1.17143	2.74857	10.1786	9.49524
	1200		-2.77143	0.808571	14.0536	10.1952
	1009.2		-1.3	2.36	1.65	9.9
	848.4		6.42857	3.18857	4.92857	6.4619
	714		-4.7	1.16	4.375	1.43333
	600		-7.47143	-1.75143	5.20357	-1.67143
[truncated: 10 more columns]

## Sheet: Emissions for Fig
			Unimplanted													1 day Implanted											7 day Implanted Good Implant												7 day Implanted No Injection									Immediately after Implantation
F2 level	F2 freq	F1 Freq											F2 level	F2 freq	F1 Freq										F2 level	F2 freq	F1 Freq	F1 SPL									F2 level	F2 freq	F1 Freq	F1 SPL						F2 level	F2 freq	Frequency
F1-10dB			Average	Base01	Base02	WL32	WL33	Cyclo23	BOBB01	CDex24			F1-10dB			Average	CDex31	CDex32	CDex33	CDex34	CDex35				F1-10dB			Average	CDex36	CDex38	CDex44						F1-10dB			Average	CDex37	CDex39	CDex42	CDex43		F1-10dB			Average
26.3571	9600	8000	36.3571	34.4	36.5	36.5	40.6	35.6	35.1	35.8			45.56	9600	8000	55.56	47	55.4	59.4	59	57				47.3333	9600	8000	57.3333	61.5	56.9	53.6						50.55	9600	8000	60.55	55.3	50.3	55.5	81.1		48	9600	8000	58
27.9429	8072.4	6727	37.9429	37.9	36.2	35.3	40.8	37.5	36.7	41.2			50.76	8072.4	6727	60.76	53.6	60.8	67.1	60.1	62.2				52.5	8072.4	6727	62.5	65.5	64.2	57.8						54.5	8072.4	6727	64.5	60.4	54.8	59.9	82.9		56	8072.4	6727	66
33.0714	6788.4	5657	43.0714	43	39.9	40.5	48.2	42.5	42.3	45.1			53.22	6788.4	5657	63.22	58.1	60.5	66.4	64.2	66.9				58.0667	6788.4	5657	68.0667	70.1	68.8	65.3						62.55	6788.4	5657	72.55	66.7	62	67.1	94.4		58.7	6788.4	5657	68.7
33.3571	5708.4	4757	43.3571	43.7	41.5	41.5	50.9	41.3	41.1	43.5			55.42	5708.4	4757	65.42	64	64.2	68.4	64.4	66.1				56.5333	5708.4	4757	66.5333	70.5	66.5	62.6						61.8	5708.4	4757	71.8	66.2	61.2	70	89.8		52.8	5708.4	4757	62.8
35.5286	4800	4000	45.5286	41.9	43.8	43.6	58.1	44.9	42.3	44.1			55.86	4800	4000	65.86	53.3	64.8	73.5	66.7	71				57.7333	4800	4000	67.7333	70.7	65	67.5						65.475	4800	4000	75.475	67.5	63.9	74.4	96.1		50	4800	4000	60
38.5286	4036.8	3364	48.5286	43.1	47	44.8	63	44.4	46.3	51.1			55.78	4036.8	3364	65.78	53.8	67.4	71.6	68	68.1				56.4333	4036.8	3364	66.4333	69.5	61	68.8						61.9	4036.8	3364	71.9	62.4	63.1	66	96.1		50.3	4036.8	3364	60.3
39.7571	3393.6	2828	49.7571	45.4	50.55	45.1	61	45.4	47.65	53.2			56.68	3393.6	2828	66.68	56.45	64.25	75.15	73.55	64				53.75	3393.6	2828	63.75	69.6	56.4	65.25						64.0875	3393.6	2828	74.0875	61.15	67.8	71.65	95.75		50.25	3393.6	2828	60.25
40.9857	2853.6	2378	50.9857	47.7	54.1	45.4	59	46.4	49	55.3			57.58	2853.6	2378	67.58	59.1	61.1	78.7	79.1	59.9				51.0667	2853.6	2378	61.0667	69.7	51.8	61.7						66.275	2853.6	2378	76.275	59.9	72.5	77.3	95.4		50.2	2853.6	2378	60.2
45.5429	2400	2000	55.5429	49.9	54.5	54.6	58.7	49.2	51	70.9			50	2400	2000	60	49.7	54.6	59.1	74	62.6				57.2	2400	2000	67.2	71.3	66.6	63.7						49.8	2400	2000	59.8	57.4	50.6	39.3	91.9		43.9	2400	2000	53.9
40.1	2018.4	1682	50.1	48.1	50.6	46.6	58.6	43.6	52.4	50.8			44.04	2018.4	1682	54.04	44.9	48.8	53.5	70.6	52.4				45.4	2018.4	1682	55.4	59.8	50.4	56						52.4	2018.4	1682	62.4	59.1	50.7	51.9	87.9		41.3	2018.4	1682	51.3
40.3571	1696.8	1414	50.3571	47	61.8	39.3	63.8	47.8	47.4	45.4			43.76	1696.8	1414	53.76	47.5	50	49.3	70.4	51.6				41.9	1696.8	1414	51.9	56.8	44.5	54.4						54.725	1696.8	1414	64.725	63.7	52	59.9	83.3		40.9	1696.8	1414	50.9
42.0714	1426.8	1189	52.0714	50.2	58.2	41	69.4	45.1	49.3	51.3			44.82	1426.8	1189	54.82	53.6	48.8	51.7	66.6	53.4				51.5667	1426.8	1189	61.5667	72.6	52.9	59.2						52.25	1426.8	1189	62.25	55	47.5	66.3	80.2		40.9	1426.8	1189	50.9
42.8714	1200	1000	52.8714	53	58.8	43.9	65.9	53	47.1	48.4			43.68	1200	1000	53.68	47.1	51.5	49.7	65.4	54.7				53.0667	1200	1000	63.0667	67.3	68.5	53.4						56.925	1200	1000	66.925	65.3	54.8	71.5	76.1		40.1	1200	1000	50.1
43.7	1009.2	841	53.7	51.1	56.8	47.7	70	48.8	50.6	50.9			46.06	1009.2	841	56.06	48.8	53.1	53.2	65.9	59.3				53.6	1009.2	841	63.6	70.9	67.6	52.3						45.35	1009.2	841	55.35	58.8	50	47.3	65.3		42.4	1009.2	841	52.4
42.2714	848.4	707	52.2714	48.3	52	52.5	59.4	48	50.1	55.6			45.46	848.4	707	55.46	49.4	55.6	51.4	65.4	55.5				48.7333	848.4	707	58.7333	57.8	65.7	52.7						47.2	848.4	707	57.2	60	50.1	55	63.7		48.7	848.4	707	58.7
43.4	714	595	53.4	50.1	54.7	55.3	63.6	50	51.9	48.2			44.56	714	595	54.56	47.2	56.2	53.2	62.3	53.9				44.8333	714	595	54.8333	56.9	52.8	54.8						47.775	714	595	57.775	58.4	49.4	57.1	66.2		38.7	714	595	48.7
49.4714	600	500	59.4714	54.8	61.4	57.8	75.1	52.3	56.8	58.1			47.72	600	500	57.72	47.1	60.1	55	69.6	56.8				47.8	600	500	57.8	60.5	56.3	56.6						54.675	600	500	64.675	69	52.2	71.6	65.9		42	600	500	52
				f2
				Base01	Base02	WL32	WL33	Cyclo23	BOBB01	CDex24							CDex31	CDex32	CDex33	CDex34	CDex35								CDex36	CDex38	CDex44										CDex37	CDex39	CDex42	CDex43
			26.3571	24.4	26.5	26.5	30.6	25.6	25.1	25.8						45.56	37	45.4	49.4	49	47							47.3333	51.5	46.9	43.6									50.55	45.3	40.3	45.5	71.1					48
			27.9429	27.9	26.2	25.3	30.8	27.5	26.7	31.2						50.76	43.6	50.8	57.1	50.1	52.2							52.5	55.5	54.2	47.8									54.5	50.4	44.8	49.9	72.9					56
			33.0714	33	29.9	30.5	38.2	32.5	32.3	35.1						53.22	48.1	50.5	56.4	54.2	56.9							58.0667	60.1	58.8	55.3									62.55	56.7	52	57.1	84.4					58.7
			33.3571	33.7	31.5	31.5	40.9	31.3	31.1	33.5						55.42	54	54.2	58.4	54.4	56.1							56.5333	60.5	56.5	52.6									61.8	56.2	51.2	60	79.8					52.8
			35.5286	31.9	33.8	33.6	48.1	34.9	32.3	34.1						55.86	43.3	54.8	63.5	56.7	61							57.7333	60.7	55	57.5									65.475	57.5	53.9	64.4	86.1					50
			38.5286	33.1	37	34.8	53	34.4	36.3	41.1						55.78	43.8	57.4	61.6	58	58.1							56.4333	59.5	51	58.8									61.9	52.4	53.1	56	86.1					50.3
			39.7571	35.4	40.55	35.1	51	35.4	37.65	43.2						56.68	46.45	54.25	65.15	63.55	54							53.75	59.6	46.4	55.25									64.0875	51.15	57.8	61.65	85.75					50.25
			40.9857	37.7	44.1	35.4	49	36.4	39	45.3						57.58	49.1	51.1	68.7	69.1	49.9							51.0667	59.7	41.8	51.7									66.275	49.9	62.5	67.3	85.4					50.2
			45.5429	39.9	44.5	44.6	48.7	39.2	41	60.9						50	39.7	44.6	49.1	64	52.6							57.2	61.3	56.6	53.7									49.8	47.4	40.6	29.3	81.9					43.9
			40.1	38.1	40.6	36.6	48.6	33.6	42.4	40.8						44.04	34.9	38.8	43.5	60.6	42.4							45.4	49.8	40.4	46									52.4	49.1	40.7	41.9	77.9					41.3
			40.3571	37	51.8	29.3	53.8	37.8	37.4	35.4						43.76	37.5	40	39.3	60.4	41.6							41.9	46.8	34.5	44.4									54.725	53.7	42	49.9	73.3					40.9
			42.0714	40.2	48.2	31	59.4	35.1	39.3	41.3						44.82	43.6	38.8	41.7	56.6	43.4							51.5667	62.6	42.9	49.2									52.25	45	37.5	56.3	70.2					40.9
			42.8714	43	48.8	33.9	55.9	43	37.1	38.4						43.68	37.1	41.5	39.7	55.4	44.7							53.0667	57.3	58.5	43.4									56.925	55.3	44.8	61.5	66.1					40.1
			43.7	41.1	46.8	37.7	60	38.8	40.6	40.9						46.06	38.8	43.1	43.2	55.9	49.3							53.6	60.9	57.6	42.3									45.35	48.8	40	37.3	55.3					42.4
			42.2714	38.3	42	42.5	49.4	38	40.1	45.6						45.46	39.4	45.6	41.4	55.4	45.5							48.7333	47.8	55.7	42.7									47.2	50	40.1	45	53.7					48.7
			43.4	40.1	44.7	45.3	53.6	40	41.9	38.2						44.56	37.2	46.2	43.2	52.3	43.9							44.8333	46.9	42.8	44.8									47.775	48.4	39.4	47.1	56.2					38.7
			49.4714	44.8	51.4	47.8	65.1	42.3	46.8	48.1						47.72	37.1	50.1	45	59.6	46.8							47.8	50.5	46.3	46.6									54.675	59	42.2	61.6	55.9					42
[truncated: 1 more columns]
